# Supplementary material for: Coherence protection of spin qubits in hexagonal boron nitride
Source: Nat Commun. 2023 Jan 28;14:461. doi: 10.1038/s41467-023-36196-7 (PMC9884286; doi:10.1038/s41467-023-36196-7)
Supplement: Supplementary file 5 — Source Data [file 41467_2023_36196_MOESM5_ESM.zip]

Archive with 4 entries (4 files):
- Fig1.xlsx
- Fig2.xlsx
- Fig3.xlsx
- Fig4.xlsx
