# Supplementary material for: Coherence protection of spin qubits in hexagonal boron nitride
Source: Nat Commun. 2023 Jan 28;14:461. doi: 10.1038/s41467-023-36196-7 (PMC9884286; doi:10.1038/s41467-023-36196-7)
Supplement: Supplementary file 5 — Source Data [file 41467_2023_36196_MOESM5_ESM.zip › Fig1.xlsx]

## Sheet: Fig1b
Wavelength	PL Intensity
nm	arb. units
742.719	-0.000138057
742.876	-1.30916e-05
743.034	-1.30916e-05
743.192	-5.47467e-05
743.35	-0.000179712
743.508	2.85635e-05
743.666	-0.000221367
743.824	7.02185e-05
743.982	-0.000179712
744.14	-0.000387987
744.298	-0.000138057
744.456	-0.000304677
744.614	-1.30916e-05
744.772	-0.000179712
744.929	0.000195184
745.087	0.000153529
745.245	-9.64017e-05
745.403	7.02185e-05
745.561	-5.47467e-05
745.719	0.000153529
745.877	0.000486769
746.035	0.000278494
746.193	-5.47467e-05
746.351	-0.000138057
746.509	0.000153529
746.667	2.85635e-05
746.825	-0.000263022
746.982	0.000111874
747.14	7.02185e-05
747.298	-0.000138057
747.456	0.000361804
747.614	0.000236839
747.772	0.000153529
747.93	-1.30916e-05
748.088	2.85635e-05
748.246	-1.30916e-05
748.404	0.000153529
748.562	0.000111874
748.719	0.000403459
748.877	0.00082001
749.035	0.000778355
749.193	0.000695044
749.351	0.0011116
749.509	0.00173642
749.667	0.00269449
749.825	0.00415241
749.983	0.00661006
750.14	0.0109005
750.298	0.0172738
750.456	0.0270627
750.614	0.0411838
750.772	0.055888
750.93	0.0746744
751.088	0.0939191
751.246	0.110456
751.404	0.129409
751.562	0.14278
751.719	0.157026
751.877	0.16265
752.035	0.170231
752.193	0.171522
752.351	0.175855
752.509	0.17273
752.667	0.175313
752.825	0.177146
752.983	0.184436
753.14	0.177313
753.298	0.174605
753.456	0.174605
753.614	0.172439
753.772	0.176563
753.93	0.177937
754.088	0.180187
754.246	0.179687
754.404	0.184227
754.561	0.184769
754.719	0.185768
754.877	0.18606
755.035	0.186393
755.193	0.188434
755.351	0.189434
755.509	0.191808
755.667	0.192642
755.824	0.193975
755.982	0.197349
756.14	0.196432
756.298	0.194974
756.456	0.193433
756.614	0.19664
756.772	0.196057
756.929	0.201597
757.087	0.202097
757.245	0.199765
757.403	0.203805
757.561	0.204263
757.719	0.202056
757.877	0.207054
758.035	0.21072
758.192	0.209512
758.35	0.209429
758.508	0.216343
758.666	0.214302
758.824	0.214344
758.982	0.212678
759.14	0.210803
759.297	0.218093
759.455	0.220842
759.613	0.221633
759.771	0.224174
759.929	0.227549
760.087	0.227215
760.245	0.227215
760.402	0.227174
760.56	0.224299
760.718	0.219801
760.876	0.225341
761.034	0.231964
761.192	0.236588
761.349	0.237004
761.507	0.239878
761.665	0.241003
761.823	0.241836
761.981	0.240128
762.139	0.237796
762.297	0.236213
762.454	0.239462
762.612	0.242211
762.77	0.246168
762.928	0.247085
763.086	0.249959
763.244	0.251084
763.401	0.250792
763.559	0.251833
763.717	0.25375
763.875	0.251
764.033	0.258707
764.191	0.261122
764.348	0.259081
764.506	0.258956
764.664	0.262414
764.822	0.258498
764.98	0.253625
765.138	0.260623
765.295	0.257082
765.453	0.258665
765.611	0.261414
765.769	0.265455
765.927	0.267412
766.085	0.271078
766.242	0.273869
766.4	0.274244
766.558	0.262914
766.716	0.262122
766.874	0.258498
767.031	0.268079
767.189	0.274494
767.347	0.2822
767.505	0.287407
767.663	0.290156
767.821	0.290823
767.978	0.297112
768.136	0.301528
768.294	0.298362
768.452	0.297946
768.61	0.29503
768.767	0.295196
768.925	0.286032
769.083	0.287074
769.241	0.291406
769.399	0.293738
769.556	0.294905
769.714	0.298862
769.872	0.297237
770.03	0.30561
770.188	0.312317
770.346	0.315357
770.503	0.312691
770.661	0.316565
770.819	0.3129
770.977	0.320023
771.135	0.319273
771.292	0.316649
771.45	0.311692
771.608	0.308026
771.766	0.311067
771.923	0.315024
772.081	0.320439
772.239	0.328854
772.397	0.335685
772.555	0.335393
772.712	0.339767
772.87	0.340517
773.028	0.340267
773.186	0.330686
773.344	0.33706
773.501	0.340725
773.659	0.34639
773.817	0.346765
773.975	0.345974
774.133	0.348973
774.29	0.344932
774.448	0.348931
774.606	0.350223
774.764	0.34664
774.921	0.346182
775.079	0.343724
775.237	0.349348
775.395	0.359054
775.552	0.357721
775.71	0.355013
775.868	0.361136
776.026	0.363136
776.184	0.359928
776.341	0.360553
776.499	0.357471
776.657	0.355513
776.815	0.35468
776.972	0.359345
777.13	0.359678
777.288	0.373091
777.446	0.376174
777.603	0.381297
777.761	0.385921
777.919	0.391086
778.077	0.392211
778.235	0.383213
778.392	0.382714
778.55	0.380423
778.708	0.388295
778.866	0.395627
779.023	0.39546
779.181	0.40025
779.339	0.396918
779.497	0.399709
779.654	0.400167
779.812	0.400375
779.97	0.403708
780.128	0.399001
780.285	0.406957
780.443	0.415871
780.601	0.41433
780.758	0.415496
780.916	0.414247
781.074	0.427701
781.232	0.426493
781.389	0.428118
781.547	0.429034
781.705	0.431575
781.863	0.435199
782.02	0.446279
782.178	0.446071
782.336	0.439864
782.494	0.435116
782.651	0.434699
782.809	0.433533
782.967	0.435741
783.125	0.494099
783.282	0.4307
783.44	0.436449
783.598	0.435657
783.755	0.445196
783.913	0.460192
784.071	0.462483
784.229	0.459734
784.386	0.462358
784.544	0.471647
784.702	0.478395
784.86	0.473397
785.017	0.467565
785.175	0.466024
785.333	0.465232
785.49	0.465357
785.648	0.482311
785.806	0.491767
785.963	0.500098
786.121	0.496349
786.279	0.48052
786.437	0.468356
786.594	0.463358
786.752	0.459442
786.91	0.4624
787.067	0.465441
787.225	0.471522
787.383	0.47877
787.541	0.490017
787.698	0.495474
787.856	0.494849
788.014	0.485893
788.171	0.483519
788.329	0.483394
788.487	0.490309
788.644	0.488559
788.802	0.497057
788.96	0.502139
789.118	0.506429
789.275	0.509137
789.433	0.500514
789.591	0.495516
789.748	0.496224
789.906	0.500681
790.064	0.518592
790.221	0.53313
790.379	0.546376
790.537	0.548959
790.694	0.547209
790.852	0.5495
791.01	0.553958
791.167	0.561747
791.325	0.569203
791.483	0.571078
791.64	0.565538
791.798	0.563455
791.956	0.559873
792.114	0.568828
792.271	0.57416
792.429	0.582533
792.587	0.570453
792.744	0.583116
792.902	0.588573
793.06	0.586032
793.217	0.578534
793.375	0.569828
793.533	0.567704
793.69	0.567079
793.848	0.570495
794.006	0.585574
794.163	0.592655
794.321	0.600403
794.479	0.592447
794.636	0.589031
794.794	0.583116
794.952	0.582491
795.109	0.58245
795.267	0.578409
795.424	0.574244
795.582	0.575993
795.74	0.587657
795.897	0.603444
796.055	0.611983
796.213	0.622314
796.37	0.626229
796.528	0.629728
796.686	0.630395
796.843	0.626604
797.001	0.616857
797.159	0.603694
797.316	0.583616
797.474	0.578951
797.632	0.582991
797.789	0.601319
797.947	0.609276
798.104	0.617232
798.262	0.61669
798.42	0.612316
798.577	0.617482
798.735	0.620814
798.893	0.621064
799.05	0.614649
799.208	0.618315
799.365	0.617607
799.523	0.626271
799.681	0.635976
799.838	0.641225
799.996	0.641891
800.154	0.64739
800.311	0.645265
800.469	0.629978
800.626	0.623647
800.784	0.620231
800.942	0.61619
801.099	0.624563
801.257	0.646473
801.415	0.667093
801.572	0.676507
801.73	0.664968
801.887	0.645141
802.045	0.637226
802.203	0.630478
802.36	0.628312
802.518	0.635893
802.675	0.654221
802.833	0.671008
802.991	0.685254
803.148	0.697834
803.306	0.70225
803.463	0.693335
803.621	0.68113
803.779	0.682505
803.936	0.676257
804.094	0.686462
804.251	0.710956
804.409	0.716912
804.567	0.723244
804.724	0.710081
804.882	0.691378
805.039	0.689795
805.197	0.681006
805.354	0.686504
805.512	0.699542
805.67	0.710497
805.827	0.720453
805.985	0.721119
806.142	0.727701
806.3	0.726285
806.458	0.726368
806.615	0.714496
806.773	0.707456
806.93	0.693377
807.088	0.685796
807.245	0.69421
807.403	0.691169
807.561	0.702
807.718	0.709789
807.876	0.696793
808.033	0.701125
808.191	0.714746
808.348	0.728492
808.506	0.736907
808.664	0.731991
808.821	0.723077
808.979	0.722452
809.136	0.733116
809.294	0.746945
809.451	0.7614
809.609	0.746945
809.766	0.748778
809.924	0.738031
810.082	0.728326
810.239	0.713496
810.397	0.710831
810.554	0.711497
810.712	0.71433
810.869	0.716621
811.027	0.732116
811.184	0.738448
811.342	0.737198
811.499	0.735365
811.657	0.715704
811.815	0.701
811.972	0.693085
812.13	0.712788
812.287	0.725826
812.445	0.752611
812.602	0.769564
812.76	0.776312
812.917	0.778562
813.075	0.785351
813.232	0.789642
813.39	0.776937
813.547	0.768731
813.705	0.75032
813.862	0.744654
814.02	0.752777
814.177	0.767523
814.335	0.789309
814.493	0.788809
814.65	0.79614
814.808	0.795432
814.965	0.790683
815.123	0.790975
815.28	0.779645
815.438	0.767273
815.595	0.746571
815.753	0.735824
815.91	0.739031
816.068	0.757109
816.225	0.772313
816.383	0.800722
816.54	0.800472
816.698	0.793974
816.855	0.791433
817.013	0.77777
817.17	0.763274
817.328	0.759484
817.485	0.762941
817.643	0.764774
817.8	0.770481
817.958	0.783435
818.115	0.79739
818.273	0.809386
818.43	0.8203
818.588	0.832838
818.745	0.834629
818.903	0.825299
819.06	0.810886
819.218	0.816384
819.375	0.817176
819.533	0.826382
819.69	0.839711
819.847	0.831672
820.005	0.831214
820.162	0.83388
820.32	0.818509
820.477	0.81301
820.635	0.802305
820.792	0.799722
820.95	0.793433
821.107	0.809137
821.265	0.819009
821.422	0.814635
821.58	0.816218
821.737	0.803221
821.895	0.804471
822.052	0.798015
822.21	0.796682
822.367	0.799889
822.524	0.810553
822.682	0.830506
822.839	0.840336
822.997	0.85654
823.154	0.866579
823.312	0.867329
823.469	0.864163
823.627	0.864371
823.784	0.869453
823.941	0.857706
824.099	0.869078
824.256	0.856665
824.414	0.843335
824.571	0.824174
824.729	0.812219
824.886	0.806596
825.044	0.798681
825.201	0.797931
825.358	0.798015
825.516	0.79614
825.673	0.800389
825.831	0.797973
825.988	0.806387
826.146	0.805429
826.303	0.808262
826.46	0.815885
826.618	0.818259
826.775	0.841669
826.933	0.861997
827.09	0.873744
827.248	0.874827
827.405	0.871161
827.562	0.865454
827.72	0.866995
827.877	0.863121
828.035	0.850833
828.192	0.846043
828.349	0.844835
828.507	0.863955
828.664	0.87012
828.822	0.870744
828.979	0.860456
829.136	0.854665
829.294	0.85529
829.451	0.865038
829.609	0.853832
829.766	0.853457
829.924	0.86912
830.081	0.891322
830.238	0.917231
830.396	0.907942
830.553	0.900278
830.71	0.881116
830.868	0.878492
831.025	0.877201
831.183	0.878492
831.34	0.890572
831.497	0.90865
831.655	0.923188
831.812	0.921105
831.97	0.903943
832.127	0.905235
832.284	0.895446
832.442	0.888198
832.599	0.885907
832.756	0.891655
832.914	0.910192
833.071	0.92952
833.229	0.932477
833.386	0.940808
833.543	0.940225
833.701	0.93456
833.858	0.924396
834.015	0.906734
834.173	0.887531
834.33	0.871161
834.487	0.865038
834.645	0.864663
834.802	0.87366
834.96	0.887323
835.117	0.889781
835.274	0.904152
835.432	0.89178
835.589	0.878617
835.746	0.86183
835.904	0.866121
836.061	0.87945
836.218	0.906109
836.376	0.908775
836.533	0.898195
836.69	0.898862
836.848	0.893405
837.005	0.90965
837.162	0.924813
837.32	0.933935
837.477	0.917981
837.634	0.917231
837.792	0.927437
837.949	0.938101
838.106	0.93531
838.264	0.923855
838.421	0.903985
838.578	0.908026
838.736	0.905943
838.893	0.908401
839.05	0.901028
839.208	0.887073
839.365	0.878159
839.522	0.863538
839.68	0.873827
839.837	0.889906
839.994	0.894738
840.151	0.914066
840.309	0.922605
840.466	0.936184
840.623	0.947473
840.781	0.96526
840.938	0.971508
841.095	0.971258
841.253	0.956137
841.41	0.944515
841.567	0.941683
841.725	0.946432
841.882	0.940433
842.039	0.929978
842.196	0.940267
842.354	0.955637
842.511	0.963635
842.668	0.96301
842.826	0.942683
842.983	0.913649
843.14	0.892946
843.297	0.883991
843.455	0.888239
843.612	0.901694
843.769	0.918523
843.927	0.942141
844.084	0.948556
844.241	0.958678
844.398	0.965801
844.556	0.973591
844.713	0.957345
844.87	0.9416
845.027	0.9416
845.185	0.92677
845.342	0.935226
845.499	0.935185
845.656	0.920314
845.814	0.911316
845.971	0.907442
846.128	0.90261
846.286	0.897487
846.443	0.885074
846.6	0.889906
846.757	0.891072
846.915	0.913024
847.072	0.934352
847.229	0.948139
847.386	0.937684
847.544	0.937601
847.701	0.922063
847.858	0.931019
848.015	0.924146
848.172	0.923938
848.33	0.921564
848.487	0.939184
848.644	0.944432
848.801	0.952971
848.959	0.951014
849.116	0.946598
849.273	0.942224
849.43	0.930644
849.588	0.937892
849.745	0.936101
849.902	0.948098
850.059	0.966218
850.216	0.983546
850.374	0.993918
850.531	0.988961
850.688	0.995001
850.845	0.99371
851.003	0.996418
851.16	0.9683
851.317	0.951139
851.474	0.942599
851.631	0.930603
851.789	0.919647
851.946	0.924688
852.103	0.931311
852.26	0.939808
852.417	0.950722
852.575	0.942641
852.732	0.927354
852.889	0.906734
853.046	0.912108
853.203	0.942683
853.361	0.96551
853.518	0.964801
853.675	0.96301
853.832	0.968425
853.989	0.978673
854.146	0.980589
854.304	0.976632
854.461	0.951847
854.618	0.967884
854.775	0.965718
854.932	0.952888
855.09	0.967926
855.247	0.960428
855.404	0.954596
855.561	0.940683
855.718	0.938351
855.875	0.939767
856.033	0.940517
856.19	0.931977
856.347	0.923646
856.504	0.929936
856.661	0.940725
856.818	0.958553
856.975	0.974424
857.133	0.987503
857.29	0.983088
857.447	0.978756
857.604	0.967134
857.761	0.951097
857.918	0.934393
858.076	0.930728
858.233	0.932352
858.39	0.935476
858.547	0.946848
858.704	0.95218
858.861	0.949264
859.018	0.927145
859.176	0.914649
859.333	0.906568
859.49	0.902361
859.647	0.912566
859.804	0.934893
859.961	0.944849
860.118	0.953638
860.275	0.947848
860.433	0.945807
860.59	0.930769
860.747	0.927895
860.904	0.918273
861.061	0.911525
861.218	0.917773
861.375	0.927062
861.532	0.940017
861.689	0.948389
861.847	0.951139
862.004	0.947931
862.161	0.958761
862.318	0.94689
862.475	0.937892
862.632	0.940183
862.789	0.950555
862.946	0.943099
863.103	0.948848
863.26	0.946806
863.418	0.9411
863.575	0.946348
863.732	0.939392
863.889	0.9396
864.046	0.921938
864.203	0.917481
864.36	0.926479
864.517	0.931686
864.674	0.950847
864.831	0.952138
864.988	0.950722
865.145	0.933602
865.303	0.933935
865.46	0.931561
865.617	0.946682
865.774	0.972133
865.931	0.983171
866.088	0.974299
866.245	0.989045
866.402	0.986629
866.559	0.995168
866.716	0.987712
866.873	0.984921
867.03	0.97105
867.187	0.967884
867.344	0.964052
867.501	0.977673
867.658	0.98038
867.815	0.949889
867.973	0.931936
868.13	0.935685
868.287	0.939725
868.444	0.940767
868.601	0.946848
868.758	0.956262
868.915	0.956554
869.072	0.962969
869.229	0.957637
869.386	0.939892
869.543	0.932685
869.7	0.923396
869.857	0.930686
870.014	0.932602
870.171	0.950639
870.328	0.957887
870.485	0.967426
870.642	0.975382
870.799	0.977881
870.956	0.968759
871.113	0.966759
871.27	0.965301
871.427	0.967426
871.584	0.970217
871.741	0.980714
871.898	0.966301
872.055	0.975548
872.212	0.983171
872.369	0.996209
872.526	0.991086
872.683	0.989211
872.84	0.977631
872.997	0.967926
873.154	0.950389
873.311	0.941058
873.468	0.937767
873.625	0.927354
873.782	0.930436
873.939	0.916732
874.096	0.902569
874.253	0.902319
874.41	0.9119
874.567	0.910233
874.724	0.919397
874.881	0.920314
875.038	0.913941
875.195	0.912899
875.352	0.909109
875.509	0.917523
875.666	0.916065
875.823	0.915107
875.98	0.916773
876.137	0.936976
876.294	0.941266
876.451	0.950222
876.608	0.949764
876.765	0.935435
876.922	0.958428
877.078	0.954971
877.235	0.950805
877.392	0.952597
877.549	0.947765
877.706	0.923646
877.863	0.942724
878.02	0.89982
878.177	0.907359
878.334	0.925021
878.491	0.945474
878.648	0.965135
878.805	0.990878
878.962	1
879.119	0.992377
879.276	0.98742
879.433	0.980131
879.589	0.96551
879.746	0.948598
879.903	0.937976
880.06	0.92223
880.217	0.908151
880.374	0.906276
880.531	0.886115
880.688	0.8812
880.845	0.866371
881.002	0.853832
881.159	0.847751
881.316	0.850542
881.472	0.865621
881.629	0.878534
881.786	0.899695
881.943	0.915607
882.1	0.927853
882.257	0.930311
882.414	0.930769
882.571	0.943516
882.728	0.941266
882.885	0.944057
883.041	0.947556
883.198	0.95922
883.355	0.974507
883.512	0.968842
883.669	0.961594
883.826	0.939808
883.983	0.918481
884.14	0.914857
884.296	0.904443
884.453	0.89078
884.61	0.872994
884.767	0.868787
884.924	0.876118
885.081	0.882366
885.238	0.900111
885.395	0.912108
885.551	0.905443
885.708	0.879908
885.865	0.871661
886.022	0.874993
886.179	0.883782
886.336	0.892905
886.492	0.899778
886.649	0.90411
886.806	0.923355
886.963	0.943641
887.12	0.942308
887.277	0.920272
887.434	0.904818
887.59	0.890572
887.747	0.886907
887.904	0.899611
888.061	0.915732
888.218	0.918356
888.375	0.904235
888.531	0.902111
888.688	0.8787
888.845	0.887531
889.002	0.894488
889.159	0.907651
889.315	0.900028
889.472	0.899403
889.629	0.909484
889.786	0.922896
889.943	0.925437
890.1	0.915065
890.256	0.892572
890.413	0.888198
890.57	0.895737
890.727	0.901069
890.884	0.886948
891.04	0.866079
891.197	0.844418
891.354	0.841544
891.511	0.841044
891.668	0.835796
891.824	0.83088
891.981	0.830047
892.138	0.837295
892.295	0.846418
892.451	0.842127
892.608	0.84321
892.765	0.847001
892.922	0.848209
893.079	0.864538
893.235	0.862955
893.392	0.855665
893.549	0.859497
893.706	0.859373
893.862	0.852458
894.019	0.848376
894.176	0.853416
894.333	0.852958
894.49	0.861872
894.646	0.86183
894.803	0.858373
894.96	0.858789
895.117	0.849375
895.273	0.857956
895.43	0.861539
895.587	0.861497
895.744	0.851875
895.9	0.855873
896.057	0.860372
896.214	0.877617
896.37	0.881783
896.527	0.894113
896.684	0.89807
896.841	0.895529
896.997	0.877617
897.154	0.86183
897.311	0.850833
897.468	0.85175
897.624	0.843127
897.781	0.840586
897.938	0.823716
898.094	0.818384
898.251	0.801805
898.408	0.785351
898.565	0.788309
898.721	0.792433
898.878	0.801805
899.035	0.81476
899.191	0.831089
899.348	0.847751
899.505	0.860247
899.662	0.86912
899.818	0.879992
899.975	0.875035
900.132	0.876493
900.288	0.870328
900.445	0.871911
900.602	0.875243
900.758	0.855749
900.915	0.83942
901.072	0.82055
901.228	0.809345
901.385	0.802972
901.542	0.798514
901.698	0.799264
901.855	0.795849
902.012	0.803388
902.168	0.796682
902.325	0.813219
902.482	0.808387
902.638	0.802097
902.795	0.809428
902.952	0.811219
903.108	0.825257
903.265	0.84321
903.422	0.852916
903.578	0.854124
903.735	0.848959
903.892	0.854541
904.048	0.872827
904.205	0.86937
904.362	0.865704
904.518	0.860164
904.675	0.8515
904.832	0.847834
904.988	0.847959
905.145	0.846334
905.301	0.840211
905.458	0.839253
905.615	0.846001
905.771	0.864204
905.928	0.867329
906.085	0.858498
906.241	0.849167
906.398	0.829339
906.554	0.808678
906.711	0.793183
906.868	0.79814
907.024	0.789517
907.181	0.792266
907.337	0.802555
907.494	0.806554
907.651	0.8218
907.807	0.822341
907.964	0.817343
908.12	0.799889
908.277	0.805096
908.434	0.798306
908.59	0.792558
908.747	0.802638
908.903	0.804263
909.06	0.811636
909.217	0.811969
909.373	0.817801
909.53	0.817301
909.686	0.81601
909.843	0.812302
910	0.822258
910.156	0.810678
910.313	0.816718
910.469	0.832755
910.626	0.841294
910.782	0.847043
910.939	0.843544
911.095	0.835712
911.252	0.818426
911.409	0.802013
911.565	0.800264
911.722	0.800431
911.878	0.793266
912.035	0.791683
912.191	0.78381
912.348	0.787601
912.504	0.789475
912.661	0.790517
912.817	0.787434
912.974	0.778603
913.131	0.788351
913.287	0.79614
913.444	0.813052
913.6	0.816051
913.757	0.81451
913.913	0.811761
914.07	0.812386
914.226	0.811802
914.383	0.807595
914.539	0.803013
914.696	0.808553
914.852	0.807179
915.009	0.817134
915.165	0.812677
915.322	0.798223
915.478	0.810886
915.635	0.805762
915.791	0.801014
915.948	0.774563
916.104	0.7619
916.261	0.753152
916.417	0.737323
916.574	0.728117
916.73	0.741905
916.887	0.742155
917.043	0.748278
917.2	0.742572
917.356	0.728826
917.513	0.725951
917.669	0.719078
917.826	0.714954
917.982	0.722744
918.139	0.724493
918.295	0.731491
918.452	0.726326
918.608	0.731533
918.765	0.725327
918.921	0.727618
919.077	0.736448
919.234	0.741655
919.39	0.750445
919.547	0.757276
919.703	0.754152
919.86	0.752069
920.016	0.738073
920.173	0.730242
920.329	0.717495
920.486	0.704499
920.642	0.703957
920.798	0.702125
920.955	0.705499
921.111	0.706665
921.268	0.706415
921.424	0.701541
921.581	0.682922
921.737	0.679506
921.893	0.677715
922.05	0.670259
922.206	0.665177
922.363	0.674382
922.519	0.678506
922.675	0.696001
922.832	0.690378
922.988	0.70554
923.145	0.71108
923.301	0.71962
923.458	0.712497
923.614	0.705874
923.77	0.693419
923.927	0.682047
924.083	0.65947
924.24	0.654555
924.396	0.642183
924.552	0.639684
924.709	0.624688
924.865	0.635185
925.021	0.637768
925.178	0.650764
925.334	0.658678
925.491	0.667801
925.647	0.679214
925.803	0.68113
925.96	0.669217
926.116	0.667468
926.272	0.648223
926.429	0.642766
926.585	0.637934
926.742	0.635352
926.898	0.63631
927.054	0.637893
927.211	0.653555
927.367	0.646765
927.523	0.636934
927.68	0.630478
927.836	0.621564
927.992	0.614066
928.149	0.615399
928.305	0.625604
928.461	0.640392
928.618	0.642974
928.774	0.643183
928.93	0.643058
929.087	0.63002
929.243	0.623605
929.399	0.625479
929.556	0.627645
929.712	0.626604
929.868	0.618981
930.025	0.607984
930.181	0.605402
930.337	0.605318
930.494	0.597654
930.65	0.598237
930.806	0.613524
930.963	0.634685
931.119	0.657262
931.275	0.669592
931.431	0.670758
931.588	0.661469
931.744	0.638434
931.9	0.635227
932.057	0.611858
932.213	0.60486
932.369	0.588698
932.525	0.587407
932.682	0.578742
932.838	0.579992
932.994	0.578367
933.151	0.57541
933.307	0.57691
933.463	0.58799
933.619	0.58674
933.776	0.590031
933.932	0.589323
934.088	0.590364
934.244	0.589323
934.401	0.592947
934.557	0.598154
934.713	0.597695
934.869	0.59228
935.026	0.584949
935.182	0.574202
935.338	0.562205
935.494	0.550667
935.651	0.554916
935.807	0.553833
935.963	0.552333
936.119	0.557415
936.276	0.563996
936.432	0.553916
936.588	0.555332
936.744	0.555291
936.901	0.548376
937.057	0.547959
937.213	0.550125
937.369	0.551333
937.525	0.55704
937.682	0.549167
937.838	0.540128
937.994	0.534005
938.15	0.531339
938.306	0.522216
938.463	0.505971
938.619	0.502888
938.775	0.49664
938.931	0.491642
939.087	0.504013
939.244	0.516176
939.4	0.528673
939.556	0.523633
939.712	0.52759
939.868	0.530547
940.025	0.531672
940.181	0.528465
940.337	0.532422
940.493	0.529964
940.649	0.531339
940.805	0.525715
940.962	0.521133
941.118	0.511011
941.274	0.494724
941.43	0.494224
941.586	0.492058
941.742	0.487143
941.899	0.482602
942.055	0.477604
942.211	0.477104
942.367	0.480478
942.523	0.481519
942.679	0.486768
942.835	0.491767
942.992	0.4916
943.148	0.501472
943.304	0.494058
943.46	0.494974
943.616	0.488684
943.772	0.478395
943.928	0.476146
944.084	0.475979
944.241	0.474022
944.397	0.476896
944.553	0.485143
944.709	0.486435
944.865	0.487601
945.021	0.481686
945.177	0.478812
945.333	0.476063
945.49	0.480561
945.646	0.475646
945.802	0.469606
945.958	0.456193
946.114	0.453486
946.27	0.451361
946.426	0.44832
946.582	0.447612
946.738	0.447779
946.894	0.451569
947.05	0.442447
947.207	0.445238
947.363	0.449612
947.519	0.450278
947.675	0.451653
947.831	0.448612
947.987	0.442405
948.143	0.435699
948.299	0.438157
948.455	0.435032
948.611	0.426576
948.767	0.42666
948.923	0.423827
949.079	0.423827
949.235	0.413122
949.391	0.411414
949.547	0.407957
949.703	0.410831
949.86	0.417829
950.016	0.415621
950.172	0.421578
950.328	0.438573
950.484	0.442364
950.64	0.436115
950.796	0.439614
950.952	0.427493
951.108	0.428326
951.264	0.431783
951.42	0.424785
951.576	0.413288
951.732	0.405499
951.888	0.405666
952.044	0.393877
952.2	0.393877
952.356	0.38942
952.512	0.391503
952.668	0.390461
952.824	0.393169
952.98	0.405499
953.136	0.412205
953.292	0.415413
953.448	0.423577
953.604	0.421245
953.76	0.418412
953.916	0.40729
954.072	0.398709
954.228	0.39446
954.384	0.385005
954.54	0.381881
954.696	0.383422
954.852	0.383297
955.008	0.379423
955.164	0.380506
955.32	0.380173
955.476	0.375007
955.632	0.370342
955.787	0.370842
955.943	0.376674
956.099	0.377007
956.255	0.374716
956.411	0.370675
956.567	0.368634
956.723	0.359887
956.879	0.355596
957.035	0.347598
957.191	0.345891
957.347	0.34335
957.503	0.338851
957.659	0.347057
957.815	0.341433
957.971	0.34789
958.127	0.350639
958.282	0.34814
958.438	0.354097
958.594	0.350639
958.75	0.352597
958.906	0.353305
959.062	0.358262
959.218	0.355763
959.374	0.358679
959.53	0.360761
959.686	0.349973
959.842	0.354263
959.997	0.336185
960.153	0.328979
960.309	0.323938
960.465	0.311317
960.621	0.310234
960.777	0.308068
960.933	0.311525
961.089	0.314149
961.245	0.313733
961.4	0.314566
961.556	0.319939
961.712	0.328437
961.868	0.334435
962.024	0.336102
962.18	0.336935
962.336	0.339892
962.491	0.333186
962.647	0.326937
962.803	0.326896
962.959	0.329187
963.115	0.326604
963.271	0.327396
963.427	0.325438
963.582	0.32852
963.738	0.314274
963.894	0.307901
964.05	0.305735
964.206	0.300112
964.362	0.30107
964.517	0.297987
964.673	0.303152
964.829	0.302653
964.985	0.308318
965.141	0.31265
965.296	0.316149
965.452	0.317982
965.608	0.312442
965.764	0.31115
965.92	0.311192
966.076	0.302569
966.231	0.298487
966.387	0.29832
966.543	0.297696
966.699	0.295655
966.854	0.29303
967.01	0.290531
967.166	0.288865
967.322	0.288823
967.478	0.290531
967.633	0.297404
967.789	0.29503
967.945	0.292655
968.101	0.294738
968.256	0.300237
968.412	0.299695
968.568	0.293447
968.724	0.289115
968.88	0.287782
969.035	0.287573
969.191	0.289073
969.347	0.279034
969.503	0.278826
969.658	0.273744
969.814	0.276077
969.97	0.279784
970.126	0.283575
970.281	0.286699
970.437	0.288823
970.593	0.285991
970.748	0.279242
970.904	0.272078
971.06	0.265746
971.216	0.261706
971.371	0.255582
971.527	0.254374
971.683	0.254791
971.838	0.255207
971.994	0.253541
972.15	0.254291
972.306	0.255207
972.461	0.263122
972.617	0.255916
972.773	0.254791
972.928	0.253999
973.084	0.258082
973.24	0.260414
973.396	0.25829
973.551	0.260956
973.707	0.256957
973.863	0.258956
974.018	0.255749
974.174	0.2515
974.33	0.251375
974.485	0.248793
974.641	0.243586
974.797	0.241253
974.952	0.239337
975.108	0.246085
975.264	0.239504
975.419	0.241753
975.575	0.239462
975.731	0.239254
975.886	0.239628
976.042	0.238629
976.198	0.243794
976.353	0.24067
976.509	0.237421
976.664	0.23438
976.82	0.234838
976.976	0.237837
977.131	0.236504
977.287	0.237671
977.443	0.234213
977.598	0.230548
977.754	0.228757
977.909	0.233339
978.065	0.232922
978.221	0.228132
978.376	0.226882
978.532	0.225382
978.688	0.221425
978.843	0.218301
978.999	0.223341
979.154	0.216385
979.31	0.216885
979.466	0.219176
979.621	0.221134
979.777	0.218093
979.932	0.216802
980.088	0.217426
980.243	0.21551
980.399	0.212844
980.555	0.210012
980.71	0.210678
980.866	0.209678
981.021	0.204763
981.177	0.207304
981.332	0.206096
981.488	0.205388
981.644	0.202097
981.799	0.19714
981.955	0.197848
982.11	0.192392
982.266	0.1941
982.421	0.195932
982.577	0.196599
982.732	0.198598
982.888	0.198432
983.044	0.196016
983.199	0.195807
983.355	0.184519
983.51	0.185394
983.666	0.186518
983.821	0.183936
983.977	0.186685
984.132	0.186768
984.288	0.186102
984.443	0.186102
984.599	0.189684
984.754	0.197807
984.91	0.195932
985.065	0.192892
985.221	0.195099
985.376	0.192475
985.532	0.196932
985.687	0.194724
985.843	0.195183
985.998	0.193725
986.154	0.194391
986.309	0.191933
986.465	0.18606
986.62	0.179562
986.776	0.178437
986.931	0.172272
987.087	0.168023
987.242	0.167232
987.398	0.16819
987.553	0.166482
987.708	0.168315
987.864	0.167982
988.019	0.168315
988.175	0.168981
988.33	0.176854
988.486	0.177354
988.641	0.176105
988.797	0.167607
988.952	0.165274
989.107	0.1634
989.263	0.164191
989.418	0.166191
989.574	0.163566
989.729	0.160234
989.885	0.160067
990.04	0.156193
990.196	0.152319
990.351	0.153403
990.506	0.154527
990.662	0.153527
990.817	0.15786
990.973	0.158026
991.128	0.156902
991.283	0.155943
991.439	0.158234
991.594	0.15536
991.75	0.158276
991.905	0.160484
992.06	0.16215
992.216	0.159776
992.371	0.159442
992.526	0.158234
992.682	0.155777
992.837	0.153278
992.993	0.15007
993.148	0.149195
993.303	0.148571
993.459	0.14478
993.614	0.143405
993.769	0.144697
993.925	0.144738
994.08	0.144822
994.236	0.14603
994.391	0.14882
994.546	0.148612
994.702	0.150528
994.857	0.151528
995.012	0.146946
995.168	0.149654
995.323	0.146904
995.478	0.140989
995.634	0.143447
995.789	0.140948
995.944	0.139448
996.1	0.138282
996.255	0.13345
996.41	0.131784
996.565	0.132825
996.721	0.130159
996.876	0.129118
997.031	0.123411
997.187	0.122744
997.342	0.123411
997.497	0.125285
997.653	0.12816
997.808	0.133366
997.963	0.132033
998.119	0.133158
998.274	0.133658
998.429	0.136407
998.584	0.133033
998.74	0.135074
998.895	0.132283
999.05	0.1327
999.205	0.133325
999.361	0.132033
999.516	0.133158
999.671	0.129284
999.826	0.129409
999.982	0.126785
1000.14	0.12566
1000.29	0.125244
1000.45	0.124161
1000.6	0.123744
1000.76	0.124994
1000.91	0.12112
1001.07	0.120537
1001.22	0.12087
1001.38	0.122078
1001.53	0.119912
1001.69	0.118787
1001.84	0.12062
1002	0.116788
1002.16	0.118287
1002.31	0.115871
1002.47	0.115705
1002.62	0.115621
1002.78	0.112955
1002.93	0.110539
1003.09	0.110414
1003.24	0.108332
1003.4	0.105458
1003.55	0.107124
1003.71	0.10425
1003.86	0.106082
1004.02	0.105499
1004.17	0.102792
1004.33	0.105499
1004.48	0.1035
1004.64	0.103416
1004.79	0.104708
1004.95	0.106374
1005.1	0.106249
1005.26	0.106207
1005.41	0.105832
1005.57	0.103666
1005.72	0.102
1005.88	0.101
1006.03	0.0990426
1006.19	0.100542
1006.35	0.101417
1006.5	0.0998341
1006.66	0.0997091
1006.81	0.0980429
1006.97	0.0970015
1007.12	0.0966267
1007.28	0.09646
1007.43	0.097668
1007.59	0.097668
1007.74	0.100376
1007.9	0.102208
1008.05	0.100751
1008.21	0.101459
1008.36	0.0990426
1008.52	0.100126
1008.67	0.0982929
1008.83	0.0985428
1008.98	0.0955436
1009.14	0.093086
1009.29	0.0906283
1009.45	0.0882123
1009.6	0.087046
1009.76	0.0841718
1009.91	0.0825889
1010.07	0.0868794
1010.22	0.0879207
1010.38	0.0868377
1010.53	0.0875459
1010.69	0.0876292
1010.84	0.0908366
1011	0.0907533
1011.15	0.0896703
1011.31	0.0908366
1011.46	0.0872959
1011.62	0.0889621
1011.77	0.0847966
1011.93	0.0822973
1012.08	0.0793815
1012.24	0.0805895
1012.39	0.0758824
1012.55	0.0755075
1012.7	0.0740496
1012.86	0.0733831
1013.01	0.0750077
1013.17	0.0755492
1013.32	0.0769238
1013.48	0.0767988
1013.63	0.0780902
1013.79	0.0803812
1013.94	0.0831721
1014.1	0.0840468
1014.25	0.0842968
1014.41	0.0843384
1014.56	0.0827972
1014.72	0.0836303
1014.87	0.0800063
1015.03	0.0780068
1015.18	0.0748411
1015.34	0.0710504
1015.49	0.0730915
1015.65	0.071592
1015.8	0.0693009
1015.96	0.0700507
1016.11	0.0675931
1016.27	0.0695925
1016.42	0.0676764
1016.58	0.0716753
1016.73	0.0693426
1016.89	0.0704256
1017.04	0.0704673
1017.2	0.0732165
1017.35	0.0723834
1017.51	0.0721335
1017.66	0.0715087
1017.82	0.0708005
1017.97	0.0706339
1018.13	0.0704673
1018.28	0.0670516
1018.44	0.0617614
1018.59	0.0621363
1018.75	0.0603451
1018.9	0.0582623
1019.06	0.0588455
1019.21	0.0595536
1019.37	0.0610949
1019.52	0.0598036
1019.68	0.0612615
1019.83	0.0604701
1019.99	0.0611365
1020.14	0.0634276
1020.3	0.0620946
1020.45	0.0641774
1020.61	0.0636775
1020.76	0.0622612
1020.92	0.0625528
1021.07	0.0630943
1021.23	0.0598452
1021.38	0.0572626
1021.54	0.0584706
1021.69	0.0576375
1021.85	0.0556797
1022	0.0540968
1022.16	0.0548883
1022.31	0.0532221
1022.47	0.0553465
1022.62	0.0550132
1022.78	0.0532221
1022.93	0.0546384
1023.08	0.0549716
1023.24	0.0563046
1023.39	0.0548466
1023.55	0.0554715
1023.7	0.0543051
1023.86	0.0553465
1024.01	0.0532221
1024.17	0.0532637
1024.32	0.0534304
1024.48	0.0514726
1024.63	0.0518058
1024.79	0.049848
1024.94	0.0497231
1025.1	0.0485567
1025.25	0.0482651
1025.41	0.0466406
1025.56	0.0470988
1025.72	0.047557
1025.87	0.0459741
1026.03	0.0471404
1026.18	0.0453909
1026.34	0.0454742
1026.49	0.0468489
1026.65	0.0466822
1026.8	0.0455992
1026.96	0.0482651
1027.11	0.0466406
1027.26	0.0463073
1027.42	0.0462657
1027.57	0.0470155
1027.73	0.0453493
1027.88	0.0458491
1028.04	0.0458908
1028.19	0.0428916
1028.35	0.0429749
1028.5	0.041642
1028.66	0.0408922
1028.81	0.0406006
1028.97	0.0399758
1029.12	0.0395592
1029.28	0.0400591
1029.43	0.0396425
1029.59	0.0416003
1029.74	0.0396842
1029.9	0.0412671
1030.05	0.0411421
1030.2	0.0423085
1030.36	0.0414754
1030.51	0.0428083
1030.67	0.043808
1030.82	0.0414754
1030.98	0.0419336
1031.13	0.0399341
1031.29	0.0385178
1031.44	0.0369349
1031.6	0.0369766
1031.75	0.0363518
1031.91	0.0334359
1032.06	0.0335609
1032.22	0.0338108
1032.37	0.0338108
1032.53	0.0347689
1032.68	0.0339358
1032.83	0.0328528
1032.99	0.0354354
1033.14	0.0351021
1033.3	0.0368933
1033.45	0.0359352
1033.61	0.0366434
1033.76	0.0369766
1033.92	0.0379347
1034.07	0.0350188
1034.23	0.0359769
1034.38	0.0362685
1034.54	0.03681
1034.69	0.034394
1034.85	0.0326445
1035	0.0321446
1035.15	0.0328111
1035.31	0.0312699
1035.46	0.0311032
1035.62	0.0304784
1035.77	0.03077
1035.93	0.0315198
1036.08	0.0320197
1036.24	0.0315198
1036.39	0.0314781
1036.55	0.0322279
1036.7	0.0340191
1036.86	0.0339358
1037.01	0.0345606
1037.16	0.0339774
1037.32	0.0328111
1037.47	0.0331027
1037.63	0.0309783
1037.78	0.0301868
1037.94	0.0297286
1038.09	0.028479
1038.25	0.0291455
1038.4	0.0301452
1038.56	0.0278958
1038.71	0.0293121
1038.86	0.0279375
1039.02	0.0281457
1039.17	0.0292288
1039.33	0.0277292
1039.48	0.0275626
1039.64	0.0286456
1039.79	0.0286872
1039.95	0.028479
1040.1	0.0289788
1040.26	0.0292288
1040.41	0.0307283
1040.56	0.0299369
1040.72	0.0303118
1040.87	0.0291871
1041.03	0.0289788
1041.18	0.0288955
1041.34	0.027021
1041.49	0.0274792
1041.65	0.0262296
1041.8	0.0263546
1041.96	0.0259797
1042.11	0.0260213
1042.26	0.0253965
1042.42	0.0259797
1042.57	0.0265628
1042.73	0.0263962
1042.88	0.0258547
1043.04	0.0262713
1043.19	0.0268128
1043.35	0.0276875
1043.5	0.0270627
1043.65	0.028229
1043.81	0.0286872
1043.96	0.0273126
1044.12	0.027021
1044.27	0.0268544
1044.43	0.0263962
1044.58	0.0262713
1044.74	0.0243135
1044.89	0.0242302
1045.04	0.0249799
1045.2	0.0238136
1045.35	0.0238136
1045.51	0.0215642
1045.66	0.0227722
1045.82	0.021356
1045.97	0.021231
1046.13	0.021106
1046.28	0.0214809
1046.43	0.0224806
1046.59	0.0210227
1046.74	0.0219808
1046.9	0.0216059
1047.05	0.0204395
1047.21	0.0222307
1047.36	0.0218142
1047.51	0.0216892
1047.67	0.0206062
1047.82	0.0213143
1047.98	0.0206478
1048.13	0.020148
1048.29	0.0197314
1048.44	0.0192732
1048.6	0.0181069
1048.75	0.0186484
1048.9	0.0180236
1049.06	0.018815
1049.21	0.018815
1049.37	0.0178986
1049.52	0.0178569
1049.68	0.0186484
1049.83	0.01894
1049.98	0.0190233
1050.14	0.0189816
1050.29	0.0183151
1050.45	0.0187317
1050.6	0.018815
1050.76	0.0186067
1050.91	0.0181485
1051.07	0.0176903
1051.22	0.0180652
1051.37	0.0171488
1051.53	0.0164823
1051.68	0.0179819
1051.84	0.0159408
1051.99	0.0171071
1052.15	0.0174404
1052.3	0.0157325
1052.45	0.0166489
1052.61	0.0161907
1052.76	0.0168156
1052.92	0.0165656
1053.07	0.0164407
1053.23	0.0158991
1053.38	0.0172321
1053.53	0.0160658
1053.69	0.0153993
1053.84	0.0158158
1054	0.0171071
1054.15	0.0157742
1054.31	0.0159408
1054.46	0.0155242
1054.61	0.0151494
1054.77	0.0149411
1054.92	0.0143579
1055.08	0.0145662
1055.23	0.0134831
[truncated: 2 more rows]

## Sheet: Fig1c
Frequency	Contrast
GHz	%
2.5	-0.0240599
2.505	-0.0319236
2.51	0.00498874
2.515	-0.00485227
2.52	0.00133693
2.525	0.0167688
2.53	-0.00626099
2.535	-0.00236299
2.54	0.00692308
2.545	-0.0400236
2.55	-0.000950962
2.555	-0.0161695
2.56	-0.0327532
2.565	0.0196712
2.57	0.00566043
2.575	-0.027867
2.58	-0.00332286
2.585	0.0021301
2.59	-0.0488665
2.595	0.0502418
2.6	-0.0744353
2.605	-0.00388206
2.61	-0.00690802
2.615	0.0114556
2.62	-0.0106587
2.625	-0.0340273
2.63	0.0199752
2.635	-0.00341536
2.64	-0.0155956
2.645	-0.0428659
2.65	-0.0208354
2.655	-0.051249
2.66	0.0128852
2.665	0.0173214
2.67	-0.0337704
2.675	-0.028589
2.68	-0.0407951
2.685	0.0337099
2.69	-0.105387
2.695	-0.0115166
2.7	-0.0183743
2.705	-0.0524511
2.71	-0.0834051
2.715	-0.0575869
2.72	-0.0773267
2.725	-0.0661929
2.73	-0.0593011
2.735	-0.0627777
2.74	-0.11697
2.745	-0.143087
2.75	-0.154402
2.755	-0.159006
2.76	-0.199549
2.765	-0.190873
2.77	-0.215916
2.775	-0.277066
2.78	-0.301438
2.785	-0.295706
2.79	-0.368602
2.795	-0.399586
2.8	-0.462761
2.805	-0.48551
2.81	-0.497676
2.815	-0.556568
2.82	-0.595776
2.825	-0.639808
2.83	-0.749281
2.835	-0.778356
2.84	-0.828768
2.845	-0.84639
2.85	-0.940954
2.855	-0.989022
2.86	-0.994962
2.865	-1.10933
2.87	-1.18551
2.875	-1.2554
2.88	-1.27498
2.885	-1.29626
2.89	-1.28986
2.895	-1.39313
2.9	-1.3552
2.905	-1.30099
2.91	-1.34037
2.915	-1.32434
2.92	-1.34667
2.925	-1.33862
2.93	-1.34028
2.935	-1.31327
2.94	-1.34402
2.945	-1.31033
2.95	-1.27453
2.955	-1.24532
2.96	-1.22419
2.965	-1.20232
2.97	-1.25379
2.975	-1.17275
2.98	-1.16763
2.985	-1.11116
2.99	-1.00566
2.995	-0.893258
3	-0.868027
3.005	-0.736046
3.01	-0.668491
3.015	-0.642045
3.02	-0.659509
3.025	-0.554972
3.03	-0.508167
3.035	-0.428528
3.04	-0.41272
3.045	-0.352998
3.05	-0.343408
3.055	-0.298722
3.06	-0.271
3.065	-0.205132
3.07	-0.227561
3.075	-0.201921
3.08	-0.141707
3.085	-0.122706
3.09	-0.137456
3.095	-0.0694166
3.1	-0.0684716
3.105	-0.0787548
3.11	-0.048701
3.115	-0.03106
3.12	-0.00619634
3.125	-0.0518093
3.13	0.00939774
3.135	-0.0442435
3.14	0.0162122
3.145	0.0202452
3.15	-0.03066
3.155	0.00637829
3.16	-0.0257137
3.165	0.0564211
3.17	0.0135303
3.175	-0.03525
3.18	-0.0679918
3.185	-0.0493319
3.19	-0.0100887
3.195	-0.0674139
3.2	-0.04075
3.205	-0.0102446
3.21	-0.0333521
3.215	-0.00452252
3.22	0.0124615
3.225	0.0141778
3.23	-0.013562
3.235	0.0309831
3.24	-0.0123928
3.245	-0.0211155
3.25	-0.0353347
3.255	-0.0195893
3.26	-0.0366414
3.265	0.0346132
3.27	-0.000727677
3.275	0.00759381
3.28	-0.0115324
3.285	0.00388411
3.29	-0.0260621
3.295	0.00752646
3.3	-0.00607066
3.305	-0.0562592
3.31	-0.000772424
3.315	0.00138831
3.32	-0.0260475
3.325	-0.0556713
3.33	-0.0202712
3.335	-0.00151302
3.34	-0.00317183
3.345	-0.0325744
3.35	0.0150942
3.355	0.0199621
3.36	-0.00199357
3.365	0.042127
3.37	0.00555346
3.375	-0.00744292
3.38	0.0218097
3.385	0.0050265
3.39	-0.0230698
3.395	-0.032743
3.4	0.00800665
3.405	-0.0406282
3.41	-0.00394235
3.415	-0.0330512
3.42	-0.00989396
3.425	-0.00320909
3.43	0.0151589
3.435	-0.0345153
3.44	0.0157283
3.445	0.00281061
3.45	-0.0154724
3.455	-0.0519608
3.46	0.0260074
3.465	-0.012225
3.47	-0.0259202
3.475	-0.015729
3.48	0.0097277
3.485	0.00461743
3.49	-0.0346687
3.495	-0.00383597
3.5	-0.00280383
3.505	-0.00427248
3.51	0.0163991
3.515	0.00277687
3.52	0.0013747
3.525	-0.0392585
3.53	0.0444967
3.535	0.0347942
3.54	0.0101369
3.545	-0.0100244
3.55	-0.0185388
3.555	-0.0343261
3.56	-0.0263302
3.565	0.0364472
3.57	0.0167342
3.575	-0.0309383
3.58	-0.0346677
3.585	-0.0509897
3.59	-0.0302563
3.595	0.0548048
3.6	0.0128413
3.605	-0.0349575
3.61	0.0142941
3.615	0.000373207
3.62	-0.0278588
3.625	0.00512375
3.63	0.0137581
3.635	-0.0209816
3.64	0.013332
3.645	0.0200856
3.65	0.0105592
3.655	-0.00274557
3.66	-0.0171548
3.665	-0.0647592
3.67	-0.0043105
3.675	-0.0409947
3.68	-0.0567781
3.685	0.0102893
3.69	-0.0378791
3.695	0.00641091
3.7	0.00722596
3.705	0.0459041
3.71	0.0199481
3.715	-0.0172547
3.72	-0.0220946
3.725	-0.0089202
3.73	-0.0172987
3.735	0.0194625
3.74	0.0381836
3.745	-0.00298009
3.75	-0.0639205
3.755	-0.00711854
3.76	-0.013298
3.765	-0.021885
3.77	-0.0286693
3.775	-0.0288623
3.78	-0.00628407
3.785	-0.0154741
3.79	0.0354687
3.795	-0.0143176
3.8	0.0123974
3.805	-0.0278975
3.81	-0.0438959
3.815	-0.00831817
3.82	-0.0488319
3.825	-0.0188858
3.83	-0.0174082
3.835	-0.0420463
3.84	-0.0184086
3.845	-0.0412276
3.85	-0.0451945
3.855	-0.0392769
3.86	-0.0381734
3.865	-0.0234578
3.87	-0.090622
3.875	-0.0890062
3.88	-0.0860382
3.885	-0.104785
3.89	-0.167451
3.895	-0.215344
3.9	-0.241152
3.905	-0.23361
3.91	-0.27115
3.915	-0.337842
3.92	-0.370972
3.925	-0.420433
3.93	-0.408507
3.935	-0.437893
3.94	-0.502559
3.945	-0.529116
3.95	-0.606312
3.955	-0.655858
3.96	-0.716504
3.965	-0.765045
3.97	-0.81174
3.975	-0.894536
3.98	-0.916075
3.985	-1.00436
3.99	-1.07002
3.995	-1.19507
4	-1.24133
4.005	-1.31581
4.01	-1.30092
4.015	-1.298
4.02	-1.32378
4.025	-1.38238
4.03	-1.33066
4.035	-1.37574
4.04	-1.43624
4.045	-1.4586
4.05	-1.49744
4.055	-1.49069
4.06	-1.4405
4.065	-1.38236
4.07	-1.39473
4.075	-1.35309
4.08	-1.34176
4.085	-1.34579
4.09	-1.32304
4.095	-1.30114
4.1	-1.20998
4.105	-1.14837
4.11	-1.05549
4.115	-0.963589
4.12	-0.897871
4.125	-0.866424
4.13	-0.772147
4.135	-0.745418
4.14	-0.742228
4.145	-0.636744
4.15	-0.555044
4.155	-0.553089
4.16	-0.438919
4.165	-0.440012
4.17	-0.374365
4.175	-0.282542
4.18	-0.315883
4.185	-0.266445
4.19	-0.244133
4.195	-0.1785
4.2	-0.133907
4.205	-0.139725
4.21	-0.115232
4.215	-0.098063
4.22	-0.0576365
4.225	-0.0799981
4.23	-0.0143413
4.235	-0.0257096
4.24	-0.00465692
4.245	-0.0272003
4.25	-0.0110414
4.255	-0.0114395
4.26	-0.0508248
4.265	-0.020141
4.27	-0.0064567
4.275	-0.0297074
4.28	0.0272803
4.285	-0.0399875
4.29	0.00265611
4.295	-0.00134647
4.3	-0.00630971
4.305	-0.000908012
4.31	-0.00648367
4.315	-0.00830537
4.32	-0.0301356
4.325	-0.0370781
4.33	-0.035809
4.335	-0.0096174
4.34	-0.0018979
4.345	-0.0228118
4.35	-0.0218242
4.355	-0.0522527
4.36	0.00433791
4.365	0.0217206
4.37	-0.0182722
4.375	0.0409377
4.38	0.0134121
4.385	-0.0254456
4.39	0.00591842
4.395	-0.00460275
4.4	-0.0151895
4.405	0.000388952
4.41	0.00275633
4.415	0.00476703
4.42	-0.0253807
4.425	0.0221968
4.43	-0.0102603
4.435	-0.0501337
4.44	-0.0324133
4.445	-0.00360667
4.45	-0.0429254
4.455	0.0335395
4.46	-0.0192334
4.465	0.0664506
4.47	0.0413215
4.475	0.00737996
4.48	0.0179417
4.485	0.0106265
4.49	0.014722
4.495	0.000149467
4.5	-0.0307236

## Sheet: Fig1d
Experimental Data:			Fit:
Pulsewidth	Contrast		Pulsewidth	Contrast
ns	%		ns	%
1	-0.501728		1	-1.18848
2	-1.7396		1.24925	-1.43678
3	-3.08553		1.4985	-1.70186
4	-4.32275		1.74775	-1.97946
5	-4.97071		1.997	-2.26521
6	-4.93775		2	-2.26869
7	-4.26395		2.24625	-2.55471
8	-3.37552		2.4955	-2.84353
9	-2.3698		2.74474	-3.12736
10	-1.6402		2.99399	-3.40201
11	-1.17426		3	-3.40848
12	-1.16381		3.24324	-3.66352
13	-1.46066		3.49249	-3.90816
14	-2.10205		3.74174	-4.13253
15	-2.83843		3.99099	-4.33361
16	-3.52263		4	-4.3404
17	-3.89388		4.24024	-4.50873
18	-4.01471		4.48949	-4.65569
19	-3.94678		4.73874	-4.77274
20	-3.46338		4.98799	-4.8586
21	-2.94712		5	-4.86193
22	-2.5039		5.23724	-4.91248
23	-1.97666		5.48649	-4.93409
24	-1.77759		5.73574	-4.92363
25	-1.84712		5.98498	-4.88177
26	-2.014		6	-4.87827
27	-2.45948		6.23423	-4.80964
28	-2.99062		6.48348	-4.70881
29	-3.38214		6.73273	-4.58125
30	-3.52047		6.98198	-4.42932
31	-3.60902		7	-4.41746
32	-3.4297		7.23123	-4.25568
33	-3.16339		7.48048	-4.06329
34	-2.85553		7.72973	-3.85534
35	-2.52483		7.97898	-3.63521
36	-2.16901		8	-3.61619
37	-2.07833		8.22823	-3.40638
38	-2.11261		8.47748	-3.17244
39	-2.29929		8.72673	-2.93698
40	-2.61156		8.97598	-2.70356
41	-2.90462		9	-2.6813
42	-3.17943		9.22523	-2.47564
43	-3.32082		9.47447	-2.25658
44	-3.4616		9.72372	-2.04949
45	-3.34882		9.97297	-1.85732
46	-3.01233		10	-1.83749
47	-2.92937		10.2222	-1.68269
48	-2.49429		10.4715	-1.52795
49	-2.35542		10.7207	-1.39509
50	-2.27897		10.97	-1.28577
51	-2.26044		11	-1.27426
52	-2.36206		11.2192	-1.20125
53	-2.58295		11.4685	-1.14239
54	-2.86364		11.7177	-1.10966
55	-3.13028		11.967	-1.10314
56	-3.16473		12	-1.10423
57	-3.24335		12.2162	-1.12251
58	-3.22132		12.4655	-1.16704
59	-2.96901		12.7147	-1.23568
60	-2.94725		12.964	-1.327
61	-2.75551		13	-1.34198
62	-2.46839		13.2132	-1.43927
63	-2.48818		13.4625	-1.57046
64	-2.47144		13.7117	-1.7183
65	-2.47004		13.961	-1.88031
66	-2.68006		14	-1.9068
67	-2.88754		14.2102	-2.05382
68	-3.11134		14.4595	-2.23605
69	-3.10494		14.7087	-2.42412
70	-3.15575		15	-2.6474
71	-3.08173		15.2072	-2.8061
72	-2.94428		15.4565	-2.99424
73	-2.88296		15.7057	-3.17674
74	-2.68324		15.955	-3.35096
75	-2.49857		16	-3.38137
76	-2.46662		16.2042	-3.51441
77	-2.46583		16.4535	-3.66481
78	-2.58794		16.7027	-3.80012
79	-2.63636		16.952	-3.91854
80	-2.8577		17	-3.9393
81	-2.97739		17.2012	-4.01858
82	-3.116		17.4505	-4.09902
83	-3.10751		17.6997	-4.15897
84	-3.12033		17.9489	-4.19787
85	-2.94937		18	-4.20321
86	-2.85782		18.1982	-4.21546
87	-2.79352		18.4474	-4.21183
88	-2.68939		18.6967	-4.18737
89	-2.62355		18.9459	-4.14279
90	-2.59582		19	-4.13056
91	-2.603		19.1952	-4.07908
92	-2.72374		19.4444	-3.99749
93	-2.85207		19.6937	-3.89956
94	-2.87204		19.9429	-3.78699
95	-2.99102		20	-3.75937
96	-2.97447		20.1922	-3.66174
97	-3.05429		20.4414	-3.52586
98	-2.88349		20.6907	-3.38159
99	-2.84838		20.9399	-3.23121
100	-2.69404		21	-3.19432
101	-2.62808		21.1892	-3.07709
102	-2.70232		21.4384	-2.92159
103	-2.67222		21.6877	-2.76707
104	-2.61869		21.9369	-2.61585
105	-2.74806		22	-2.57837
106	-2.86328		22.1862	-2.47012
107	-2.92442		22.4354	-2.332
108	-2.97484		22.6847	-2.20343
109	-2.89462		22.9339	-2.0862
110	-2.9623		23	-2.05723
111	-2.91266		23.1832	-1.98187
112	-2.78449		23.4324	-1.8918
113	-2.71977		23.6817	-1.81712
114	-2.7586		23.9309	-1.75871
115	-2.67836		24	-1.74549
116	-2.7318		24.1802	-1.71717
117	-2.67861		24.4294	-1.69286
118	-2.71629		24.6787	-1.68586
119	-2.85381		24.9279	-1.69601
120	-2.91084		25	-1.70209
121	-2.97238		25.1772	-1.72287
122	-2.92954		25.4264	-1.76578
123	-3.01566		25.6757	-1.82382
124	-2.90918		25.9249	-1.89589
125	-2.80103		26	-1.92015
126	-2.78042		26.1742	-1.98068
127	-2.7034		26.4234	-2.07671
128	-2.67492		26.6727	-2.18235
129	-2.73619		26.9219	-2.29587
130	-2.64157		27	-2.33277
131	-2.76567		27.1712	-2.41544
132	-2.88843		27.4204	-2.53917
133	-2.88392		27.6697	-2.66512
134	-2.94024		27.9189	-2.79138
135	-2.97026		28	-2.8322
136	-2.91981		28.1682	-2.91605
137	-2.96099		28.4174	-3.03727
138	-2.83587		28.6667	-3.15328
139	-2.73834		28.9159	-3.26244
140	-2.70629		29	-3.29744
141	-2.73952		29.1652	-3.3632
142	-2.79151		29.4144	-3.45419
143	-2.66398		29.6637	-3.53421
144	-2.71979		29.9129	-3.60222
145	-2.86279		30	-3.62299
146	-2.86035		30.1622	-3.6574
147	-2.92274		30.4114	-3.69913
148	-2.87924		30.6607	-3.727
149	-2.95726		30.9099	-3.74082
150	-2.82424		31	-3.74235
151	-2.83281		31.1592	-3.74059
152	-2.90219		31.4084	-3.72656
153	-2.77723		31.6577	-3.69915
154	-2.74064		31.9069	-3.65899
155	-2.78369		32	-3.64088
156	-2.85095		32.1562	-3.60689
157	-2.77755		32.4054	-3.54382
158	-2.92679		32.6547	-3.47091
159	-2.84906		32.9039	-3.3894
160	-2.85421		33	-3.35597
161	-2.89858		33.1532	-3.30067
162	-2.89656		33.4024	-3.20616
163	-2.9318		33.6517	-3.10738
164	-2.83056		33.9009	-3.00587
165	-2.83179		34	-2.96511
166	-2.78483		34.1502	-2.90322
167	-2.79146		34.3994	-2.80098
168	-2.79531		34.6486	-2.70067
169	-2.83217		34.8979	-2.60378
170	-2.888		35	-2.5654
171	-2.9026		35.1471	-2.51169
172	-2.9158		35.3964	-2.42572
173	-2.83438		35.6456	-2.34706
174	-2.96667		35.8949	-2.27677
175	-2.87573		36	-2.24987
176	-2.78855		36.1441	-2.21577
177	-2.76257		36.3934	-2.16483
178	-2.81074		36.6426	-2.12455
179	-2.7298		36.8919	-2.09536
180	-2.85258		37	-2.08622
181	-2.79856		37.1411	-2.07752
182	-2.81059		37.3904	-2.07112
183	-2.84454		37.6396	-2.07607
184	-2.90303		37.8889	-2.09212
185	-2.87235		38	-2.10274
186	-2.95347		38.1381	-2.11884
187	-2.89888		38.3874	-2.15566
188	-2.91272		38.6366	-2.20186
189	-2.85987		38.8859	-2.25661
190	-2.88043		39	-2.28427
191	-2.78183		39.1351	-2.31894
192	-2.79808		39.3844	-2.38779
193	-2.69374		39.6336	-2.46203
194	-2.67485		39.8829	-2.54045
195	-2.8497		40	-2.57839
196	-2.81577		40.1321	-2.62182
197	-2.91243		40.3814	-2.70485
198	-2.92718		40.6306	-2.78828
199	-2.89912		40.8799	-2.87086
200	-2.9852		41	-2.90998
201	-2.89241		41.1291	-2.95135
202	-2.91561		41.3784	-3.02857
203	-2.80974		41.6276	-3.10143
204	-2.78388		41.8769	-3.1689
205	-2.74047		42	-3.19995
206	-2.79217		42.1261	-3.23005
207	-2.82659		42.3754	-3.28407
208	-2.80108		42.6246	-3.33026
209	-2.90025		42.8739	-3.36805
210	-2.89003		43	-3.38384
211	-2.99615		43.1231	-3.39702
212	-3.05406		43.3724	-3.41686
213	-2.80879		43.6216	-3.42743
214	-2.83805		43.8709	-3.42872
215	-2.8908		44	-3.42578
216	-2.79977		44.1201	-3.42086
217	-2.77601		44.3694	-3.40411
218	-2.75114		44.6186	-3.37887
219	-2.82743		44.8679	-3.34565
220	-2.82785		45	-3.32502
221	-2.87788		45.1171	-3.30508
222	-2.93402		45.3664	-3.25789
223	-2.88286		45.6156	-3.2049
224	-2.95769		45.8649	-3.14698
225	-2.91511		46	-3.11386
226	-2.90529		46.1141	-3.08509
227	-2.91637		46.3634	-3.02023
228	-2.86885		46.6126	-2.95341
229	-2.80694		46.8619	-2.88567
230	-2.81079		47	-2.84811
231	-2.79077		47.1111	-2.81804
232	-2.80282		47.3604	-2.75153
233	-2.88877		47.6096	-2.68713
234	-2.84724		47.8589	-2.62576
235	-2.9391		48	-2.59269
236	-2.86937		48.1081	-2.5683
237	-3.03591		48.3574	-2.51555
238	-2.99335		48.6066	-2.46823
239	-2.96869		48.8559	-2.42695
240	-2.91326		49	-2.40605
241	-2.90105		49.1051	-2.39225
242	-2.85573		49.3544	-2.36453
243	-2.82204		49.6036	-2.3441
244	-2.79645		49.8529	-2.33114
245	-2.83227		50	-2.32704
246	-2.83025		50.1021	-2.32574
247	-2.89012		50.3514	-2.32785
248	-3.00514		50.6006	-2.33732
249	-2.79559		50.8498	-2.35389
250	-2.98438		51	-2.36715
251	-2.91174		51.0991	-2.3772
252	-2.85837		51.3483	-2.40678
253	-2.75465		51.5976	-2.44209
254	-2.81668		51.8468	-2.48252
255	-2.90446		52	-2.5096
256	-2.86349		52.0961	-2.52737
257	-2.83838		52.3453	-2.57589
258	-2.88861		52.5946	-2.62731
259	-2.88289		52.8438	-2.68079
260	-2.88845		53	-2.71498
261	-2.8129		53.0931	-2.73551
262	-3.01421		53.3423	-2.79062
263	-2.8502		53.5916	-2.8453
264	-2.84582		53.8408	-2.89872
265	-2.86533		54	-2.93181
266	-2.87591		54.0901	-2.9501
267	-2.88883		54.3393	-2.99872
268	-2.85559		54.5886	-3.04387
269	-2.81795		54.8378	-3.08494
270	-2.86153		55	-3.10921
271	-2.92142		55.0871	-3.12138
272	-2.79763		55.3363	-3.15272
273	-2.85628		55.5856	-3.17856
274	-2.85761		55.8348	-3.19861
275	-2.70606		56	-3.2086
276	-2.92446		56.0841	-3.21266
277	-2.96765		56.3333	-3.2206
278	-2.90841		56.5826	-3.22241
279	-2.87956		56.8318	-3.21815
280	-2.8326		57	-3.21192
281	-2.95424		57.0811	-3.20798
282	-2.91109		57.3303	-3.19217
283	-2.80903		57.5796	-3.17103
284	-2.86504		57.8288	-3.14496
285	-2.95368		58	-3.12445
286	-2.87269		58.0781	-3.11444
287	-3.03527		58.3273	-3.08
288	-2.96619		58.5766	-3.04222
289	-2.89405		58.8258	-3.00172
290	-2.91437		59	-2.97215
291	-2.95501		59.0751	-2.95914
292	-2.90513		59.3243	-2.91517
293	-2.82884		59.8228	-2.82577
294	-2.85864		60	-2.79433
295	-2.92107		60.0721	-2.78169
296	-2.84597		60.3213	-2.7389
297	-2.92106		60.5706	-2.69802
298	-2.96734		60.8198	-2.65964
299	-2.95111		61	-2.63375
300	-2.97048		61.0691	-2.62428
			61.3183	-2.59244
			61.5676	-2.56454
			61.8168	-2.54092
			62	-2.52647
			62.0661	-2.52188
			62.3153	-2.50763
			62.5646	-2.4983
			62.8138	-2.49396
			63	-2.49396
			63.0631	-2.49458
			63.3123	-2.50009
			63.5616	-2.51031
			63.8108	-2.52503
			64	-2.53902
			64.0601	-2.54394
			64.3093	-2.5667
			64.5586	-2.5929
			64.8078	-2.6221
			65	-2.64634
			65.0571	-2.6538
			65.3063	-2.68749
			65.5556	-2.72263
			65.8048	-2.75868
			66	-2.78718
			66.0541	-2.79507
			66.3033	-2.83126
			66.5526	-2.8667
			66.8018	-2.90088
			67	-2.92682
			67.0511	-2.9333
			67.3003	-2.9635
			67.5495	-2.99107
			67.7988	-3.01563
			68	-3.03305
			68.048	-3.03687
			68.2973	-3.05452
			68.5465	-3.06837
			68.7958	-3.07827
			69	-3.08338
			69.045	-3.08415
			69.2943	-3.08597
			69.5435	-3.08377
			69.7928	-3.07766
			70	-3.0697
			70.042	-3.06778
			70.2913	-3.05435
			70.5405	-3.03763
			70.7898	-3.01791
			71	-2.99921
			71.039	-2.99554
			71.2883	-2.97091
			71.5375	-2.94441
			71.7868	-2.91648
			72	-2.89178
			72.036	-2.88756
			72.2853	-2.85809
			72.5345	-2.82853
			72.7838	-2.79933
			73	-2.77461
			73.033	-2.77091
			73.2823	-2.74369
			73.5315	-2.71806
			73.7808	-2.69438
			74	-2.67542
			74.03	-2.67297
			74.2793	-2.65412
			74.5285	-2.63807
			74.7778	-2.62501
			75	-2.61602
			75.027	-2.6151
			75.2763	-2.60843
			75.5255	-2.60505
			75.7748	-2.60495
			76	-2.60765
			76.024	-2.60809
			76.2733	-2.61437
			76.5225	-2.62364
			76.7718	-2.63571
			77	-2.64903
			77.021	-2.65036
			77.2703	-2.66733
			77.5195	-2.68632
			77.7688	-2.70702
			78	-2.72745
			78.018	-2.72909
			78.2673	-2.75217
			78.5165	-2.77591
			78.7658	-2.79993
			79	-2.82244
			79.015	-2.82387
			79.2643	-2.84738
			79.5135	-2.8701
			79.7628	-2.89171
			80	-2.91097
			80.012	-2.9119
			80.2613	-2.9304
			80.5105	-2.94695
			80.7598	-2.96133
			81	-2.97297
			81.009	-2.97336
			81.2583	-2.9829
			81.5075	-2.98985
			81.7568	-2.99415
			82	-2.99576
			82.006	-2.99577
			82.2553	-2.99473
			82.5045	-2.99109
			82.7538	-2.98495
			83	-2.97655
			83.003	-2.97643
			83.2523	-2.96571
			83.5015	-2.95299
			83.7508	-2.93847
			84	-2.92242
			84.2492	-2.90509
			84.4985	-2.88678
			84.7477	-2.86776
			84.997	-2.84833
			85	-2.8481
			85.2462	-2.8288
			85.4955	-2.80946
			85.7447	-2.79059
			85.994	-2.77248
			86	-2.77205
			86.2432	-2.75537
			86.4925	-2.73952
			86.7417	-2.72514
			86.991	-2.71241
			87	-2.71199
			87.2402	-2.70151
			87.4895	-2.69258
			87.7387	-2.6857
			87.988	-2.68096
			88	-2.68079
			88.2372	-2.67839
			88.4865	-2.67799
			88.7357	-2.67973
			88.985	-2.68356
			89	-2.68385
			89.2342	-2.68938
			89.4835	-2.69707
			89.7327	-2.70649
			89.982	-2.71747
			90	-2.71832
			90.2312	-2.72982
			90.4805	-2.74333
			90.7297	-2.75778
			90.979	-2.77293
			91	-2.77424
			91.2282	-2.78856
			91.7267	-2.82024
			91.976	-2.83583
			92	-2.83731
			92.2252	-2.85093
			92.4745	-2.86533
			92.7237	-2.87882
			92.973	-2.89122
			93	-2.89249
			93.2222	-2.90236
			93.4715	-2.91209
			93.7207	-2.92028
			93.97	-2.92685
			94	-2.92752
			94.2192	-2.93171
			94.4685	-2.93482
			94.7177	-2.93616
			94.967	-2.93575
			95	-2.93556
			95.2162	-2.93361
			95.4655	-2.92981
			95.7147	-2.92442
			95.964	-2.91756
			96	-2.91645
			96.2132	-2.90935
			96.4625	-2.89994
			96.7117	-2.88949
			96.961	-2.87816
			97	-2.87632
			97.2102	-2.86616
			97.4595	-2.85366
			97.7087	-2.84086
			97.958	-2.82796
			98	-2.82579
			98.2072	-2.81515
			98.4565	-2.80263
			98.7057	-2.79058
			98.955	-2.77917
			99	-2.77719
			99.2042	-2.76856
			99.4535	-2.7589
			99.7027	-2.75032
			99.952	-2.74293
			100	-2.74165
			100.201	-2.73682
			100.45	-2.73206
			100.7	-2.72871
			100.949	-2.72679
			101	-2.72657
			101.198	-2.7263
			101.447	-2.72723
			101.697	-2.72955
			101.946	-2.73319
			102	-2.73415
			102.195	-2.73809
			102.444	-2.74414
			102.694	-2.75124
			102.943	-2.75926
			103	-2.76121
			103.192	-2.76807
			103.441	-2.77752
			103.691	-2.78747
			103.94	-2.79775
			104	-2.80026
			104.438	-2.81868
			104.688	-2.829
			104.937	-2.83904
			105	-2.84151
			105.186	-2.84863
			105.435	-2.85764
			105.685	-2.86595
			105.934	-2.87344
			106	-2.87528
			106.183	-2.88002
			106.432	-2.88559
			106.682	-2.8901
			106.931	-2.89348
			107	-2.89422
			107.18	-2.89572
			107.429	-2.89679
			107.679	-2.8967
			107.928	-2.89546
			108	-2.89489
			108.177	-2.89311
			108.426	-2.88972
			108.676	-2.88533
			108.925	-2.88004
			109	-2.87829
			109.174	-2.87395
			109.423	-2.86714
			109.673	-2.85975
			109.922	-2.85188
			110	-2.84934
			110.171	-2.84367
			110.42	-2.83524
			110.67	-2.82672
			110.919	-2.81824
			111	-2.81552
			111.168	-2.80994
			111.417	-2.80192
			111.667	-2.79431
			111.916	-2.78722
			112	-2.78496
			112.165	-2.78073
			112.414	-2.77495
			112.664	-2.76994
			112.913	-2.76577
			113	-2.76452
			113.162	-2.76249
			113.411	-2.76013
			113.661	-2.75871
			113.91	-2.75824
			114	-2.75831
			114.159	-2.75872
			114.408	-2.76011
			114.658	-2.76238
			114.907	-2.76549
			115	-2.76685
			115.156	-2.76937
			115.405	-2.77395
			115.655	-2.77916
			115.904	-2.7849
			116	-2.78724
			116.153	-2.79109
			116.402	-2.79761
			116.652	-2.80438
			117	-2.81402
			117.15	-2.81819
			117.399	-2.82503
			117.649	-2.83169
			117.898	-2.83808
			118	-2.84059
			118.147	-2.8441
			118.396	-2.84966
			118.646	-2.8547
			118.895	-2.85914
			119	-2.86082
			119.144	-2.86292
			119.393	-2.86601
			119.643	-2.86837
			119.892	-2.86996
			120	-2.87042
			120.141	-2.87079
			120.39	-2.87085
			120.64	-2.87015
			120.889	-2.86871
			121	-2.86784
			121.138	-2.86657
			121.387	-2.86377
			121.637	-2.86037
			121.886	-2.85642
			122	-2.85445
			122.135	-2.852
			122.384	-2.84717
			122.634	-2.84202
			122.883	-2.83662
			123	-2.83403
			123.132	-2.83107
			123.631	-2.81984
			123.88	-2.81434
			124	-2.81174
			124.129	-2.80901
			124.378	-2.80394
			124.628	-2.79919
			124.877	-2.79484
			125	-2.79286
			125.126	-2.79095
			125.375	-2.78756
			125.625	-2.78472
			125.874	-2.78246
			126	-2.78154
			126.123	-2.7808
			126.372	-2.77977
			126.622	-2.77936
			126.871	-2.77958
			127	-2.77993
			127.12	-2.7804
			127.369	-2.78181
			127.619	-2.78378
			127.868	-2.78627
			128	-2.78778
			128.117	-2.78923
			128.366	-2.79261
			128.616	-2.79635
			128.865	-2.80039
			129	-2.80269
			129.114	-2.80467
			129.363	-2.80911
			130	-2.82075
			130.111	-2.82276
			130.36	-2.82718
			130.61	-2.83143
			130.859	-2.83545
			131	-2.8376
			131.108	-2.83917
			131.357	-2.84256
			131.607	-2.84555
			131.856	-2.84812
			132	-2.8494
			132.105	-2.85024
			132.354	-2.85187
			132.604	-2.853
			132.853	-2.85363
			133	-2.85376
			133.102	-2.85374
			133.351	-2.85336
			133.601	-2.85248
			133.85	-2.85114
			134	-2.85012
			134.099	-2.84936
			134.348	-2.84717
			134.598	-2.84462
			134.847	-2.84174
			135	-2.83984
			135.096	-2.83859
			135.345	-2.83522
			135.595	-2.83168
			135.844	-2.82802
			136	-2.8257
			136.342	-2.82061
			136.592	-2.81696
			136.841	-2.81342
			137	-2.81124
			137.09	-2.81004
			137.339	-2.80687
			137.589	-2.80395
			137.838	-2.80133
			138	-2.7998
			138.087	-2.79904
			138.336	-2.7971
			138.586	-2.79555
			138.835	-2.79439
			139	-2.79385
			139.084	-2.79365
			139.333	-2.79331
			139.583	-2.79339
			139.832	-2.79387
			140	-2.79442
			140.081	-2.79475
			140.33	-2.79599
			140.58	-2.79758
			140.829	-2.79949
			141	-2.80097
			141.078	-2.80168
			141.327	-2.80412
			141.577	-2.80676
			141.826	-2.80956
			142	-2.8116
			142.075	-2.81249
			142.823	-2.8215
			143	-2.82359
			143.072	-2.82443
			143.321	-2.82726
			143.571	-2.82994
			143.82	-2.83243
			144	-2.8341
			144.069	-2.8347
			144.318	-2.83672
			144.568	-2.83847
			144.817	-2.83991
			145	-2.84077
			145.066	-2.84104
			145.315	-2.84184
			145.565	-2.8423
			145.814	-2.84243
			146	-2.84231
			146.063	-2.84223
			146.312	-2.8417
			146.562	-2.84086
			146.811	-2.83973
			147	-2.83869
			147.06	-2.83832
			147.309	-2.83667
			147.559	-2.8348
			147.808	-2.83275
			148	-2.83106
			148.057	-2.83054
			148.306	-2.82822
			148.556	-2.82582
			149	-2.82145
			149.303	-2.8185
			149.553	-2.81615
			149.802	-2.8139
			150	-2.8122
			150.051	-2.81178
			150.3	-2.80983
			150.55	-2.80806
			150.799	-2.80652
			151	-2.80543
			151.048	-2.8052
			151.297	-2.80413
			151.547	-2.80333
			151.796	-2.80279
			152	-2.80256
			152.045	-2.80253
			152.294	-2.80254
			152.544	-2.80282
			152.793	-2.80335
			153	-2.80399
			153.042	-2.80414
			153.291	-2.80515
			153.541	-2.80638
			153.79	-2.8078
			154	-2.80913
			154.039	-2.80939
			154.288	-2.81111
			154.538	-2.81295
			154.787	-2.81487
			155	-2.81655
			155.784	-2.82277
			156	-2.8244
			156.033	-2.82465
			156.282	-2.82643
			156.532	-2.8281
			156.781	-2.82962
			157	-2.83083
			157.03	-2.83098
			157.279	-2.83216
			157.529	-2.83315
			157.778	-2.83393
			158	-2.83444
			158.027	-2.83449
			158.276	-2.83483
			158.526	-2.83495
			158.775	-2.83485
			159	-2.83458
			159.024	-2.83454
			159.273	-2.83401
			159.523	-2.83329
			159.772	-2.83239
			160	-2.83142
			160.021	-2.83133
			160.27	-2.83011
			160.52	-2.82878
			160.769	-2.82733
			161	-2.82592
			161.018	-2.82581
			162	-2.81949
			162.015	-2.81939
			162.264	-2.81783
			162.514	-2.81633
			162.763	-2.81492
			163	-2.81367
			163.012	-2.81361
			163.261	-2.81243
			163.511	-2.81138
			163.76	-2.81049
			164	-2.80978
			164.009	-2.80976
			164.258	-2.8092
			164.508	-2.80882
			164.757	-2.80861
			165	-2.80859
			165.006	-2.80859
			165.255	-2.80875
			165.505	-2.80908
			165.754	-2.80957
			166	-2.81021
			166.003	-2.81022
			166.252	-2.81101
			166.502	-2.81193
			166.751	-2.81296
			167	-2.81409
			167.249	-2.81529
			168	-2.81918
			168.495	-2.82177
			168.745	-2.82302
			168.994	-2.82421
			169	-2.82423
			169.243	-2.82532
			169.492	-2.82634
			169.742	-2.82726
			169.991	-2.82806
			170	-2.82808
			170.24	-2.82873
			170.489	-2.82926
			170.739	-2.82966
			170.988	-2.82991
			171	-2.82991
			171.237	-2.83001
			171.486	-2.82996
			171.736	-2.82978
			171.985	-2.82945
			172	-2.82943
			172.234	-2.829
			172.483	-2.82842
			172.733	-2.82773
			172.982	-2.82695
			173	-2.82689
			173.231	-2.82607
			173.48	-2.82513
			174	-2.823
			175	-2.81876
			175.225	-2.81787
			175.474	-2.81692
			175.724	-2.81605
			175.973	-2.81525
			176	-2.81517
			176.222	-2.81455
			176.471	-2.81394
			176.721	-2.81344
			176.97	-2.81305
			177	-2.81301
			177.219	-2.81278
			177.468	-2.81263
			177.718	-2.8126
			177.967	-2.81268
			178	-2.8127
			178.216	-2.81288
			178.465	-2.81319
			178.715	-2.8136
			178.964	-2.81411
			179	-2.81419
			179.213	-2.81471
			179.462	-2.81538
			179.712	-2.81611
			180	-2.81703
			181	-2.82046
			181.706	-2.82279
			181.955	-2.82354
			182	-2.82367
			182.204	-2.82422
			182.453	-2.82484
			182.703	-2.82538
			182.952	-2.82584
			183	-2.82592
			183.201	-2.82621
			183.45	-2.82648
			183.7	-2.82666
			183.949	-2.82674
			184	-2.82675
			184.198	-2.82673
			184.447	-2.82662
			184.697	-2.82642
			184.946	-2.82613
			185	-2.82606
			185.195	-2.82576
			185.444	-2.82532
			185.694	-2.82481
			185.943	-2.82424
			186	-2.8241
			187	-2.82142
			188	-2.81867
			188.186	-2.8182
			188.435	-2.81761
			188.685	-2.81708
			188.934	-2.8166
			189	-2.81649
			189.183	-2.81619
			189.432	-2.81585
			189.682	-2.81558
			189.931	-2.81539
			190	-2.81535
			190.18	-2.81528
			190.429	-2.81525
			190.679	-2.81529
			190.928	-2.81541
			191	-2.81546
			191.177	-2.8156
			191.426	-2.81587
			191.676	-2.81619
			191.925	-2.81658
			192	-2.8167
			192.174	-2.81701
			193	-2.81872
			194	-2.82101
			194.916	-2.82286
			195	-2.823
			195.165	-2.82327
			195.414	-2.82364
			195.664	-2.82395
			195.913	-2.8242
			196	-2.82428
			196.162	-2.82439
			196.411	-2.82452
			196.661	-2.82459
			196.91	-2.82459
			197	-2.82457
			197.159	-2.82452
			197.408	-2.8244
			197.658	-2.82422
			197.907	-2.82398
			198	-2.82388
			198.156	-2.8237
			199	-2.82243
			200	-2.82061
			201	-2.81885
			201.646	-2.81794
			201.895	-2.81766
			202	-2.81756
			202.144	-2.81743
			202.393	-2.81724
			202.643	-2.81711
			202.892	-2.81703
			203	-2.81701
			203.141	-2.817
			203.39	-2.81702
			203.64	-2.81709
			203.889	-2.81721
			204	-2.81728
			204.138	-2.81738
			205	-2.81826
			206	-2.81967
			207	-2.82116
			208	-2.82238
			208.874	-2.82302
			209	-2.82307
			209.123	-2.82311
			209.372	-2.82316
			209.622	-2.82317
			210	-2.8231
			211	-2.8225
			212	-2.82146
			213	-2.82023
			214	-2.81913
			215	-2.81838
			216	-2.81816
			217	-2.81846
			218	-2.8192
			219	-2.82017
			220	-2.82113
			221	-2.82186
			222	-2.82221
			223	-2.82212
			224	-2.82164
			225	-2.8209
			226	-2.82009
			227	-2.81941
			228	-2.819
			229	-2.81894
			230	-2.81922
			231	-2.81976
			232	-2.82041
			233	-2.82102
			234	-2.82145
			235	-2.82161
			236	-2.82148
			237	-2.82111
			238	-2.8206
			239	-2.82007
			240	-2.81966
			241	-2.81944
			242	-2.81946
			243	-2.8197
			244	-2.82008
			245	-2.82052
			246	-2.8209
			247	-2.82114
			248	-2.8212
			249	-2.82107
			250	-2.82079

## Sheet: Fig1e
Rabi Frequency = 80 MHz			Rabi Frequency = 22 MHz
Pulsewidth	Contrast		Pulsewidth	Contrast
ns	%		ns	%
1	-0.0346		1	-0.01163
2	-0.03469		2	-0.01189
3	-0.03274		3	-0.01129
4	-0.03128		4	-0.00983
5	-0.03049		5	-0.00913
6	-0.03003		6	-0.00844
7	-0.02998		7	-0.00736
8	-0.03053		8	-0.00837
9	-0.02967		9	-0.007
10	-0.02932		10	-0.00724
11	-0.02889		11	-0.0069
12	-0.02936		12	-0.00629
13	-0.02858		13	-0.00604
14	-0.0285		14	-0.00585
15	-0.02881		15	-0.00565
16	-0.02875		16	-0.00605
17	-0.02884		17	-0.00574
18	-0.02934		18	-0.00582
19	-0.02798		19	-0.00602
20	-0.0281		20	-0.00543
21	-0.0269		21	-0.00545
22	-0.02499		22	-0.00491
23	-0.02495		23	-0.00555
24	-0.0242		24	-0.00569
25	-0.02422		25	-0.00504
26	-0.02291		26	-0.00606
27	-0.02369		27	-0.0055
28	-0.02228		28	-0.00467
29	-0.02288		29	-0.00543
30	-0.02114		30	-0.00468
31	-0.02026		31	-0.00461
32	-0.01929		32	-0.00476
33	-0.01761		33	-0.0041
34	-0.01869		34	-0.00455
35	-0.01793		35	-0.00462
36	-0.01913		36	-0.00387
37	-0.01951		37	-0.00371
38	-0.02027		38	-0.00403
39	-0.02101		39	-0.00363
40	-0.02102		40	-0.00392
41	-0.02		41	-0.00376
42	-0.01932		42	-0.00327
43	-0.01782		43	-0.00374
44	-0.01686		44	-0.00267
45	-0.01545		45	-0.00331
46	-0.01443		46	-0.00347
47	-0.01484		47	-0.00381
48	-0.01494		48	-0.00319
49	-0.01468		49	-0.00306
50	-0.01546		50	-0.00252
51	-0.01425		51	-0.00299
52	-0.01307		52	-0.00257
53	-0.01191		53	-0.00263
54	-0.01049		54	-0.00339
55	-0.00887		55	-0.00214
56	-0.00868		56	-0.002
57	-0.00902		57	-0.00294
58	-0.0101		58	-0.00261
59	-0.01079		59	-0.00176
60	-0.01109		60	-0.00181
61	-0.0123		61	-0.00193
62	-0.01194		62	-0.00143
63	-0.01214		63	-0.00175
64	-0.01074		64	-0.00195
65	-0.01022		65	-0.00149
66	-0.00879		66	-0.00225
67	-0.00805		67	-0.00122
68	-0.00706		68	-0.00147
69	-0.00818		69	-0.00202
70	-0.00796		70	-0.00181
71	-0.00865		71	-0.00207
72	-0.00882		72	-0.00165
73	-0.00878		73	-0.00158
74	-0.00895		74	-0.00164
75	-0.00722		75	-0.00166
76	-0.00578		76	-0.00109
77	-0.00477		77	-0.00129
78	-0.00383		78	-0.00145
79	-0.00335		79	-0.00104
80	-0.00375		80	-0.00023779
81	-0.00571		81	-0.00123
82	-0.00599		82	-0.000350263
83	-0.00534		83	-0.000993832
84	-0.00575		84	-0.00071936
85	-0.00538		85	-0.000927247
86	-0.00579		86	-0.00138
87	-0.00355		87	-0.000136696
88	-0.00348		88	-0.00098997
89	-0.00274		89	-0.00081806
90	-0.00358		90	-0.00102
91	-0.00442		91	-0.000931339
92	-0.00459		92	-0.000727579
93	-0.00518		93	-0.000945799
94	-0.00524		94	-0.00156
95	-0.00533		95	-0.00108
96	-0.00501		96	-0.000459258
97	-0.00407		97	-0.000535334
98	-0.0029		98	0.000159562
99	-0.00216		99	-0.000682598
100	-0.000985926		100	-0.000485587
101	-0.00156		101	-0.000537954
102	-0.0013		102	-0.000484496
103	-0.00195		103	-0.000640032
104	-0.00235		104	-0.000316807
105	-0.00216		105	-0.000265537
106	-0.00262		106	-0.000543079
107	-0.00269		107	-0.000494388
108	-0.00217		108	-0.000491482
109	-0.00159		109	-0.000554677
110	-0.0011		110	0.000108192
111	-0.00104		111	-2.66584e-05
112	-0.000423113		112	-0.00107
113	-0.00112		113	2.50994e-05
114	-0.00179		114	-8.01388e-05
115	-0.00232		115	-7.64257e-05
116	-0.00273		116	0.000219757
117	-0.00297		117	0.000342511
118	-0.00229		118	1.60189e-05
119	-0.00263		119	8.33157e-05
120	-0.00205		120	5.80721e-05
121	-0.00163		121	-0.000456414
122	-0.000867015		122	-0.000610302
123	-0.000527356		123	-0.000508359
124	-0.00102		124	-0.000445507
125	-0.000599796		125	-6.03948e-05
126	-0.00133		126	-9.65549e-06
127	-0.00129		127	-0.000618842
128	-0.00111		128	-0.000302129
129	-0.000624444		129	-0.000337901
130	-0.00101		130	-0.000800621
131	-0.000916234		131	0.000319805
132	-8.21325e-05		132	-0.00016561
133	5.24693e-05		133	0.000269839
134	-0.000233136		134	0.000389951
135	-9.49857e-05		135	-0.000493738
136	-0.000523948		136	-0.000132756
137	-0.000225558		137	-0.000284978
138	-0.000807678		138	0.000266424
139	-0.000990735		139	-0.000246997
140	-0.000951678		140	-0.00021436
141	-0.00115		141	3.58414e-06
142	-0.00074592		142	-0.000584083
143	-0.000411748		143	-0.000294823
144	-0.000174898		144	0.000291853
145	9.93345e-05		145	0.000183161
146	3.54318e-05		146	-0.000118803
147	-0.000232118		147	-9.87267e-05
148	-0.000626864		148	-0.000332568
149	-0.000774041		149	-0.000914536
150	-0.000836485		150	-0.000449399
151	-0.000382798		151	3.41445e-05
152	-0.0006524		152	-0.000276412
153	-0.000321531		153	0.00011166
154	3.1267e-05		154	-1.16082e-05
155	-0.000155098		155	-0.000208646
156	0.000467818		156	0.000245157
157	-0.000295703		157	0.000486783
158	0.000465852		158	-0.000130378
159	4.86373e-05		159	0.000283768
160	-0.000362978		160	0.000428571
161	-0.000387528		161	-0.000559402
162	-0.000363565		162	3.38721e-05
163	-0.00142		163	0.000427199
164	-0.000745489		164	0.000554938
165	-0.000874223		165	-3.79193e-05
166	-3.79854e-05		166	-0.000336409
167	-0.000109126		167	0.000210327
168	0.000422057		168	-0.000475156
169	-0.000363716		169	-0.000362776
170	-0.000593027		170	0.000269433
171	-0.000211385		171	-0.000161153
172	-0.000200692		172	0.000306521
173	-0.000646294		173	-0.000291504
174	-0.000415605		174	-0.000383803
175	-3.01874e-05		175	-0.000520685
176	0.000174479		176	-0.000227395
177	-0.00058413		177	3.9712e-06
178	-0.000531998		178	0.000885115
179	0.000560407		179	3.2415e-05
180	-0.000254469		180	-0.000229385
181	0.000529486		181	-0.000364878
182	0.000196063		182	0.000161617
183	0.000398143		183	0.000385297
184	-0.000842883		184	-0.000287779
185	-0.000599792		185	-0.000394229
186	-0.000297192		186	0.00026514
187	-5.80822e-05		187	1.42671e-05
188	2.89245e-06		188	-0.000399644
189	-0.000850115		189	0.00016341
190	5.54912e-05		190	0.000317131
191	-0.000126769		191	0.000533997
192	0.00041657		192	9.92289e-05
193	-0.000384418		193	-0.000195644
194	0.000225769		194	-0.00033666
195	-0.000170871		195	-0.000331903
196	-0.000824193		196	0.000202428
197	-0.000603824		197	0.00014422
198	2.41182e-05		198	0.00010784
199	-0.000122518		199	-0.000259267
200	-4.05883e-05		200	-0.000335616
201	0.000499203		201	0.000125858
202	0.000163124		202	-7.26955e-05
203	-0.000219817		203	-0.000261384
204	-0.00025322		204	-0.000102027
205	0.000207932		205	-7.82378e-05
206	0.000239294		206	0.000380648
207	-0.00021283		207	0.000463844
208	9.17557e-05		208	-0.000562659
209	-4.01745e-05		209	0.000290269
210	-0.000177338		210	-0.00052942
211	0.000552502		211	0.000145353
212	-0.000198149		212	0.000278648
213	0.000759271		213	0.000411254
214	0.000186657		214	-0.000124617
215	-0.000388802		215	-0.00016971
216	0.000165936		216	0.000111349
217	7.80115e-05		217	-0.000260141
218	-0.00055834		218	0.000105506
219	0.000342662		219	-0.000437444
220	-0.000168146		220	-0.000204912
221	0.000147996		221	-3.45582e-05
222	-0.000465474		222	-0.000112506
223	-0.00073861		223	-0.00067192
224	6.92838e-05		224	-0.000302378
225	-0.000279721		225	0.000505992
226	0.000172332		226	8.5381e-05
227	-0.000186274		227	-0.000182344
228	-8.78202e-05		228	-0.000521751
229	0.000257022		229	0.000428179
230	-5.80506e-05		230	-0.000256346
231	0.000488848		231	-0.000399919
232	0.000114538		232	0.000561425
233	-0.000395337		233	-0.000315495
234	0.000228771		234	-0.000608739
235	-0.000427499		235	-2.88265e-05
236	0.00017014		236	8.11444e-06
237	0.000442641		237	-0.000992838
238	-3.50573e-05		238	0.000576652
239	-0.00016418		239	-0.000766557
240	-2.3095e-05		240	0.000221224
241	-0.000306384		241	8.01082e-06
242	0.000256678		242	-0.00112
243	4.88534e-05		243	-0.000168636
244	0.000344764		244	0.000551038
245	0.000576752		245	-6.24575e-06
246	-0.000382164		246	0.000427681
247	-0.000517915		247	0.000157628
248	-0.000199347		248	-0.000552778
249	-0.000392168		249	0.000347678
250	-7.99077e-05		250	0.00023027

## Sheet: Fig1f
Spin Echo				Rabi Oscillation
Rabi Frequency	Coherence Time	Error		Rabi Frequency	Coherence Time	Error
MHz	ns	ns		MHz	ns	ns
117.647	100.782	2.34426		104.391	24.8893	0.829908
105.263	100.86	2.34192		102.655	26.1539	0.796512
95.2381	100.939	2.40288		99.8405	25.244	0.787243
86.9565	100.498	2.32736		98.4336	26.8679	0.897343
80	99.2526	2.20567		97.6014	27.2517	0.895075
74.0741	99.2978	2.16845		93.9573	28.2978	0.874019
68.9655	98.9854	2.15119		91.7578	28.8384	0.958394
64.5161	98.8887	2.17327		91.339	28.4015	0.898818
60.6061	96.6536	2.03417		88.2409	28.8318	0.901787
57.1429	96.8423	1.94236		85.0808	29.3	0.937158
54.0541	97.1511	2.01608		84.8663	29.0368	0.936496
51.2821	99.2484	2.08221		81.5512	28.9856	0.96151
48.7805	96.2668	1.98679		78.435	30.7589	1.02097
46.5116	95.4272	1.93357		77.5686	31.8719	1.03548
44.4444	97.1857	2.022		75.3712	31.17	1.04288
42.5532	97.7139	2.11451		71.8423	34.3264	1.14624
40.8163	93.8574	1.91903		69.2499	32.9234	1.19112
39.2157	92.3745	1.85315		68.1125	34.0399	1.24607
37.7358	94.3613	2.0562		65.5823	34.1818	1.2511
36.3636	94.9573	2.09912		62.2117	34.8889	1.20634
35.0877	91.8981	2.01115		59.7317	36.6009	1.45413
33.8983	92.4944	1.97035		58.3987	34.6467	1.24431
32.7869	92.7005	2.06615		55.0286	36.9333	1.36715
31.746	91.8173	2.09261		52.2124	36.9159	1.43652
30.7692	88.6851	1.87216		49.3538	38.7193	1.602
29.8507	89.5677	1.99963		47.5186	43.3553	1.64639
28.9855	88.9282	1.9504		44.4859	41.0338	1.68749
28.169	88.1445	1.86684		41.2053	47.3928	1.94816
27.3973	87.2304	1.93324		38.2811	42.3145	1.69824
26.6667	86.8691	1.87213		35.6615	50.6181	2.38421
25.974	86.1974	1.90025		32.9628	52.3896	2.42944
25.3165	86.9314	2.04357		29.6473	51.7662	2.30224
24.6914	84.6721	1.98516		26.6985	62.7003	3.36563
24.0964	82.4832	2.00187		23.7973	55.7854	2.83353
23.5294	83.4596	2.06712		20.4292	59.5941	3.14156
22.9885	82.4647	1.98838		17.7962	61.1348	3.74515
22.4719	84.2302	2.12058		14.8303	53.2708	2.96323
21.978	79.8463	1.92893		12.1667	39.697	2.52924
21.5054	81.0729	2.12173
21.0526	80.3996	1.98436
20.6186	78.5354	2.08047
20.202	77.3942	1.98684
19.802	75.4167	1.80753
19.4175	75.3076	1.89224
19.0476	76.7716	2.08969
18.6916	72.4329	1.88583
18.3486	73.1113	1.96775
18.018	73.3338	2.05433
