# Supplementary material for: Coherence protection of spin qubits in hexagonal boron nitride
Source: Nat Commun. 2023 Jan 28;14:461. doi: 10.1038/s41467-023-36196-7 (PMC9884286; doi:10.1038/s41467-023-36196-7)
Supplement: Supplementary file 5 — Source Data [file 41467_2023_36196_MOESM5_ESM.zip › Fig2.xlsx]

## Sheet: Fig2a
CCD:			Conventional Rabi Oscillation:
Pulsewidth	Contrast		Pulsewidth	Contrast
ns	%		ns	%
1	0.00615176		1	-0.606817
2	-1.93437		2	-2.01512
3	-3.75413		3	-3.77788
4	-4.82381		4	-5.13739
5	-5.34995		5	-5.81246
6	-5.50363		6	-5.52116
7	-4.61065		7	-4.87793
8	-3.60683		8	-3.53381
9	-2.76789		9	-2.46653
10	-1.68732		10	-1.59002
11	-1.60362		11	-1.24176
12	-1.40134		12	-1.52614
13	-1.94155		13	-2.15515
14	-3.04186		14	-2.84151
15	-3.63071		15	-3.73221
16	-4.43507		16	-4.45376
17	-4.82268		17	-4.69247
18	-4.93695		18	-4.68146
19	-4.38155		19	-4.27456
20	-3.91614		20	-3.55705
21	-3.75985		21	-2.89368
22	-3.28398		22	-2.46955
23	-2.51105		23	-1.98327
24	-2.0574		24	-1.96695
25	-2.3439		25	-2.44532
26	-2.6326		26	-3.02867
27	-3.03182		27	-3.33383
28	-3.60331		28	-3.86662
29	-4.19369		29	-4.1946
30	-4.71748		30	-4.32566
31	-4.87147		31	-4.02189
32	-4.61644		32	-3.63949
33	-4.73577		33	-3.21313
34	-4.02867		34	-2.80414
35	-3.41147		35	-2.53282
36	-2.46821		36	-2.53293
37	-2.04656		37	-2.58514
38	-2.1565		38	-2.85151
39	-2.31872		39	-3.04465
40	-2.67912		40	-3.6551
41	-3.78923		41	-3.79051
42	-4.48683		42	-4.10878
43	-5.01328		43	-3.97656
44	-5.08143		44	-3.61926
45	-4.79588		45	-3.34765
46	-4.63233		46	-3.06063
47	-3.64138		47	-2.83504
48	-2.82572		48	-2.66971
49	-2.08842		49	-2.76077
50	-1.4633		50	-2.8336
51	-2.19652		51	-3.07241
52	-2.25542		52	-3.39083
53	-3.07603		53	-3.53624
54	-3.83723		54	-3.67244
55	-4.66464		55	-3.75155
56	-5.03588		56	-3.70394
57	-5.13019		57	-3.38729
58	-5.08602		58	-3.29897
59	-4.31392		59	-3.06129
60	-3.21681		60	-2.69988
61	-2.18241		61	-2.71023
62	-1.7849		62	-2.84851
63	-1.66451		63	-3.0036
64	-2.173		64	-3.11375
65	-2.783		65	-3.44066
66	-3.58734		66	-3.5947
67	-4.35841		67	-3.65781
68	-5.47108		68	-3.52527
69	-5.21015		69	-3.33474
70	-5.07088		70	-3.25118
71	-4.26473		71	-3.0934
72	-3.21172		72	-2.95042
73	-2.27405		73	-2.83933
74	-1.88827		74	-2.86814
75	-1.6872		75	-3.03592
76	-1.82563		76	-3.1543
77	-2.45191		77	-3.40016
78	-3.10117		78	-3.4421
79	-4.07253		79	-3.48542
80	-4.75248		80	-3.67056
81	-5.21688		81	-3.2985
82	-5.14667		82	-3.26589
83	-4.50995		83	-3.07263
84	-3.64647		84	-3.06942
85	-3.06473		85	-2.91153
86	-2.34568		86	-2.83496
87	-1.76981		87	-3.04288
88	-1.86424		88	-3.05229
89	-2.33982		89	-3.29378
90	-3.09762		90	-3.27967
91	-4.11684		91	-3.4027
92	-4.52408		92	-3.5279
93	-4.6737		93	-3.45578
94	-5.13345		94	-3.38561
95	-4.72417		95	-3.22254
96	-4.02595		96	-3.25599
97	-3.09155		97	-3.08317
98	-2.75689		98	-3.01731
99	-2.03882		99	-3.03725
100	-1.70088		100	-2.98693
101	-1.89944		101	-3.38908
102	-2.78571		102	-3.34275
103	-3.55058		103	-3.38278
104	-4.46439		104	-3.28791
105	-4.71729		105	-3.42817
106	-5.03156		106	-3.32875
107	-4.74576		107	-3.17413
108	-4.33889		108	-3.16362
109	-3.47997		109	-3.17369
110	-3.14199		110	-2.89619
111	-2.50953		111	-3.07947
112	-1.83136		112	-3.10424
113	-2.18424		113	-3.0971
114	-2.40588		114	-3.2755
115	-3.24493		115	-3.27999
116	-4.03005		116	-3.48519
117	-4.60332		117	-3.52021
118	-4.91728		118	-3.46197
119	-5.21122		119	-3.41337
120	-4.81192		120	-3.09538
121	-4.20368		121	-3.15289
122	-3.62734		122	-2.96848
123	-2.82043		123	-2.98175
124	-2.03785		124	-3.07918
125	-2.02745		125	-3.08845
126	-2.29436		126	-3.21152
127	-2.74633		127	-3.33377
128	-3.62794		128	-3.2944
129	-4.12651		129	-3.31623
130	-4.89224		130	-3.32682
131	-4.9141		131	-3.21295
132	-4.99204		132	-3.14016
133	-4.62591		133	-3.21933
134	-3.862		134	-3.19163
135	-2.9798		135	-3.14374
136	-2.47743		136	-3.07896
137	-2.11723		137	-3.13873
138	-2.14865		138	-3.27454
139	-2.24594		139	-3.20594
140	-3.33839		140	-3.2798
141	-3.76097		141	-3.2848
142	-4.62741		142	-3.31222
143	-5.1653		143	-3.38062
144	-5.26382		144	-3.3294
145	-5.04255		145	-3.29624
146	-4.49623		146	-3.24876
147	-3.53259		147	-3.08886
148	-2.58833		148	-3.07054
149	-2.40158		149	-3.11668
150	-1.96521		150	-3.22126
151	-2.04139		151	-3.19403
152	-2.6064		152	-3.31883
153	-3.24877		153	-3.33234
154	-4.09785		154	-3.2728
155	-4.82009		155	-3.26096
156	-4.98037		156	-3.18607
157	-5.09678		157	-3.21559
158	-5.06706		158	-3.31431
159	-4.02857		159	-3.05676
160	-3.29124		160	-3.07735
161	-2.42837		161	-3.1436
162	-1.82255		162	-3.20407
163	-2.0583		163	-3.2607
164	-2.45959		164	-3.35926
165	-2.89306		165	-3.3838
166	-3.90394		166	-3.30473
167	-4.34851		167	-3.35452
168	-4.99576		168	-3.33088
169	-5.04833		169	-3.31115
170	-4.93211		170	-3.24665
171	-4.31831		171	-3.1572
172	-3.37337		172	-3.19719
173	-2.67486		173	-3.24145
174	-2.18067		174	-3.22303
175	-1.92211		175	-3.04046
176	-2.19798		176	-3.16848
177	-2.67818		177	-3.1849
178	-3.75445		178	-3.33043
179	-4.17711		179	-3.29266
180	-4.81622		180	-3.35358
181	-4.9221		181	-3.32613
182	-4.8564		182	-3.20063
183	-4.58458		183	-3.27381
184	-3.44287		184	-3.21249
185	-3.1157		185	-3.05241
186	-2.61377		186	-3.0872
187	-2.02331		187	-3.35224
188	-2.04314		188	-3.31721
189	-2.54675		189	-3.32088
190	-3.34209		190	-3.31132
191	-3.96943		191	-3.32905
192	-4.57044		192	-3.35449
193	-5.01388		193	-3.35012
194	-5.10474		194	-3.29929
195	-4.86014		195	-3.19628
196	-4.3654		196	-3.19694
197	-3.49013		197	-3.19036
198	-2.85493		198	-3.17024
199	-2.1496		199	-3.30823
200	-1.91391		200	-3.28896
201	-2.31591		201	-3.26305
202	-2.93127		202	-3.23444
203	-3.64405		203	-3.23728
204	-4.15429		204	-3.2812
205	-4.79498		205	-3.18017
206	-5.05774		206	-3.31151
207	-4.89238		207	-3.14703
208	-4.56893		208	-3.32236
209	-3.92044		209	-3.26479
210	-3.33208		210	-3.29868
211	-2.62767		211	-3.22749
212	-2.22664		212	-3.31289
213	-2.04198		213	-3.44501
214	-2.39734		214	-3.2153
215	-3.34258		215	-3.31884
216	-3.74977		216	-3.30001
217	-4.81778		217	-3.22041
218	-4.95552		218	-3.3841
219	-5.38819		219	-3.28651
220	-4.71413		220	-3.34675
221	-4.3698		221	-3.25207
222	-3.53057		222	-3.23183
223	-2.88295		223	-3.21979
224	-2.23629		224	-3.17703
225	-2.20112		225	-3.26124
226	-2.44415		226	-3.30488
227	-2.94204		227	-3.33148
228	-3.44948		228	-3.46902
229	-4.53676		229	-3.28302
230	-4.90585		230	-3.3595
231	-5.197		231	-3.20265
232	-5.09708		232	-3.34077
233	-4.56041		233	-3.38309
234	-3.85207		234	-3.33715
235	-3.33936		235	-3.05306
236	-2.58757		236	-3.26015
237	-1.89096		237	-3.41931
238	-2.12062		238	-3.34104
239	-2.33405		239	-3.40041
240	-3.08844		240	-3.37052
241	-4.13817		241	-3.45696
242	-4.61226		242	-3.35782
243	-4.90994		243	-3.30608
244	-5.09938		244	-3.34298
245	-4.85713		245	-3.23612
246	-4.72057		246	-3.35008
247	-3.46791		247	-3.31425
248	-2.64191		248	-3.19426
249	-2.64663		249	-3.31099
250	-1.79954		250	-3.36891
251	-2.33561
252	-3.05818
253	-3.58922
254	-4.14281
255	-4.58262
256	-4.92182
257	-5.03605
258	-4.7432
259	-3.98548
260	-3.28725
261	-2.63626
262	-1.91282
263	-2.01871
264	-2.4402
265	-2.99263
266	-3.90216
267	-4.37064
268	-5.08519
269	-4.88581
270	-4.76784
271	-4.46364
272	-3.58128
273	-2.86268
274	-2.30943
275	-2.26306
276	-2.28144
277	-3.09546
278	-3.38017
279	-3.8926
280	-4.72986
281	-5.14968
282	-4.86529
283	-4.6926
284	-3.83889
285	-3.38874
286	-2.79417
287	-2.07142
288	-1.94857
289	-2.55247
290	-3.25011
291	-3.83906
292	-4.5587
293	-4.92573
294	-4.97602
295	-4.47957
296	-4.32409
297	-3.83918
298	-3.04743
299	-2.26946
300	-2.07234
301	-2.27517
302	-2.98753
303	-3.81015
304	-4.4872
305	-4.94621
306	-5.06986
307	-5.06984
308	-4.67219
309	-4.01559
310	-2.9987
311	-2.58306
312	-2.51356
313	-1.99516
314	-2.74367
315	-3.14855
316	-3.89333
317	-4.55765
318	-5.20211
319	-5.07674
320	-4.82137
321	-4.10879
322	-3.38207
323	-2.79519
324	-2.25478
325	-2.09916
326	-2.58317
327	-3.01201
328	-3.68046
329	-4.32049
330	-4.92713
331	-4.94261
332	-5.19552
333	-4.44598
334	-3.95795
335	-3.10326
336	-2.59087
337	-2.02592
338	-2.22532
339	-2.67822
340	-3.27872
341	-3.67979
342	-4.71288
343	-4.97176
344	-5.1227
345	-4.85529
346	-4.44168
347	-3.57667
348	-3.10914
349	-2.4064
350	-2.25729
351	-2.20232
352	-2.68208
353	-3.71669
354	-4.18701
355	-4.63752
356	-5.21417
357	-4.86211
358	-4.83294
359	-4.25428
360	-3.11447
361	-2.84903
362	-2.25872
363	-2.17966
364	-2.53117
365	-3.22746
366	-3.70232
367	-4.65034
368	-5.27104
369	-4.87721
370	-4.89959
371	-4.49035
372	-3.48986
373	-2.92401
374	-2.34152
375	-2.07246
376	-2.30698
377	-2.67496
378	-3.29085
379	-4.15756
380	-4.6319
381	-4.78272
382	-5.00539
383	-4.61861
384	-4.07662
385	-3.77185
386	-2.77373
387	-2.07458
388	-2.49078
389	-2.704
390	-3.45911
391	-4.34542
392	-4.59219
393	-5.21224
394	-5.19651
395	-4.55809
396	-4.06248
397	-3.47565
398	-2.99966
399	-2.33444
400	-2.02028
401	-2.54566
402	-2.83128
403	-3.53738
404	-4.26361
405	-5.07797
406	-5.51416
407	-4.99194
408	-4.51799
409	-3.84191
410	-2.83615
411	-2.54416
412	-2.32646
413	-2.16275
414	-2.72093
415	-3.39243
416	-4.30636
417	-4.94782
418	-5.09967
419	-4.9986
420	-4.91338
421	-4.17129
422	-3.79425
423	-2.57109
424	-2.52285
425	-2.40581
426	-2.49515
427	-2.99818
428	-3.73362
429	-4.16097
430	-5.00366
431	-5.16821
432	-4.92077
433	-4.62743
434	-3.76976
435	-3.31129
436	-2.59082
437	-2.22099
438	-2.24096
439	-2.49737
440	-3.38627
441	-4.29163
442	-4.78859
443	-5.05434
444	-5.32364
445	-5.09733
446	-4.3689
447	-3.90819
448	-2.9446
449	-2.48668
450	-2.64872
451	-2.2261
452	-3.19954
453	-3.42357
454	-4.18486
455	-4.94438
456	-4.94195
457	-5.04903
458	-4.7908
459	-4.19893
460	-3.53348
461	-2.76723
462	-2.37445
463	-2.56976
464	-2.99878
465	-3.03777
466	-3.79621
467	-4.4513
468	-4.97278
469	-5.16107
470	-5.0485
471	-4.60512
472	-3.68821
473	-3.11835
474	-2.63313
475	-2.44454
476	-2.24464
477	-3.01543
478	-3.71227
479	-4.35913
480	-4.86869
481	-5.09165
482	-4.70213
483	-4.69681
484	-4.35883
485	-3.49592
486	-3.02406
487	-2.33773
488	-2.32891
489	-2.79148
490	-3.27091
491	-3.93085
492	-4.96366
493	-4.97028
494	-4.87822
495	-4.96476
496	-4.63553
497	-3.66435
498	-2.82914
499	-2.50301
500	-2.38509
501	-2.48531
502	-2.84239
503	-3.91071
504	-4.27375
505	-5.23071
506	-5.23874
507	-4.9179
508	-4.64532
509	-3.70167
510	-3.31899
511	-2.7082
512	-2.25081
513	-2.55308
514	-2.76437
515	-3.60655
516	-4.32096
517	-4.58173
518	-5.32415
519	-5.32647
520	-4.73293
521	-4.20622
522	-3.65855
523	-2.71919
524	-2.23679
525	-2.68968
526	-2.67985
527	-3.33657
528	-3.97082
529	-4.49063
530	-5.1877
531	-4.75743
532	-4.86457
533	-4.48777
534	-4.07944
535	-3.15319
536	-2.6703
537	-2.57024
538	-2.45526
539	-2.59067
540	-3.23009
541	-4.12145
542	-4.57977
543	-5.12851
544	-5.00741
545	-4.93092
546	-4.38551
547	-3.78862
548	-2.86738
549	-2.82406
550	-2.46846
551	-2.73433
552	-2.99695
553	-3.61019
554	-4.24865
555	-4.82497
556	-5.01603
557	-5.10794
558	-4.79327
559	-3.99115
560	-3.40844
561	-2.9858
562	-2.6164
563	-2.55767
564	-2.77515
565	-3.11133
566	-4.01318
567	-4.44726
568	-5.19213
569	-5.10912
570	-4.46871
571	-4.41796
572	-3.6564
573	-3.06955
574	-2.51656
575	-2.28219
576	-2.56186
577	-2.77336
578	-3.72375
579	-4.24397
580	-4.82275
581	-5.06854
582	-5.13534
583	-4.50002
584	-4.27988
585	-3.38463
586	-2.8552
587	-2.94889
588	-2.61139
589	-2.67921
590	-3.29525
591	-4.23132
592	-4.56193
593	-5.16284
594	-5.24042
595	-5.14808
596	-4.34553
597	-3.38245
598	-3.0008
599	-2.432
600	-2.44213
601	-2.25986
602	-3.15266
603	-3.86657
604	-4.54609
605	-4.94669
606	-4.86997
607	-5.05869
608	-4.34921
609	-3.86741
610	-3.4083
611	-2.7621
612	-2.72869
613	-2.6963
614	-3.02375
615	-3.47573
616	-4.08921
617	-4.80323
618	-5.44541
619	-5.19657
620	-4.55826
621	-4.18446
622	-3.72302
623	-2.79987
624	-2.58007
625	-2.19978
626	-2.51892
627	-3.35904
628	-3.82843
629	-4.3572
630	-4.76241
631	-5.16557
632	-5.15517
633	-4.50344
634	-4.00032
635	-3.56137
636	-2.82953
637	-2.4009
638	-2.42379
639	-2.68717
640	-3.43598
641	-4.57848
642	-4.98371
643	-5.188
644	-4.88466
645	-4.81545
646	-4.30082
647	-3.82817
648	-3.31549
649	-2.49794
650	-2.43453
651	-2.79832
652	-3.08342
653	-3.32984
654	-4.25267
655	-4.93369
656	-4.74528
657	-5.1114
658	-4.72587
659	-4.06706
660	-3.23385
661	-3.03365
662	-2.70835
663	-2.40025
664	-2.83073
665	-3.2869
666	-3.83943
667	-4.63212
668	-4.72857
669	-5.24142
670	-4.843
671	-4.23772
672	-3.60387
673	-3.33662
674	-2.59792
675	-2.76334
676	-2.80102
677	-3.03301
678	-3.63576
679	-4.26272
680	-4.97521
681	-5.09101
682	-5.25483
683	-4.69207
684	-3.99052
685	-3.35415
686	-3.09437
687	-2.76285
688	-2.50471
689	-3.0568
690	-3.5391
691	-4.24507
692	-4.88234
693	-4.91909
694	-5.09345
695	-4.72642
696	-4.38259
697	-3.81876
698	-2.83884
699	-2.82511
700	-2.69797
701	-2.44755
702	-3.31412
703	-3.77964
704	-4.66104
705	-5.14473
706	-5.17451
707	-4.98415
708	-4.60225
709	-4.00325
710	-3.15349
711	-2.45507
712	-2.86723
713	-2.41533
714	-3.08543
715	-3.58933
716	-4.48604
717	-4.81062
718	-5.28401
719	-4.97996
720	-4.64063
721	-4.40411
722	-3.78319
723	-3.12839
724	-2.70953
725	-2.57314
726	-2.89572
727	-3.44369
728	-4.29534
729	-4.69538
730	-4.71876
731	-5.05956
732	-5.07834
733	-4.60054
734	-3.69903
735	-3.48409
736	-3.05534
737	-2.79389
738	-2.53413
739	-3.12039
740	-3.5336
741	-4.13824
742	-4.67699
743	-4.9791
744	-5.16126
745	-4.65743
746	-4.44116
747	-3.88803
748	-3.46411
749	-2.76256
750	-2.6489
751	-2.97042
752	-3.14567
753	-3.59732
754	-4.33591
755	-4.93266
756	-5.07401
757	-5.06808
758	-4.81128
759	-4.09823
760	-3.65237
761	-2.97461
762	-2.69674
763	-2.71872
764	-2.93995
765	-3.75423
766	-3.88894
767	-4.80113
768	-4.96362
769	-5.26387
770	-4.96267
771	-4.62762
772	-3.69867
773	-3.12519
774	-2.72576
775	-2.70213
776	-2.49315
777	-3.02752
778	-3.70348
779	-4.03249
780	-5.02705
781	-5.22658
782	-5.15528
783	-4.67448
784	-4.05374
785	-3.52649
786	-3.14905
787	-2.82148
788	-2.5309
789	-2.62093
790	-3.51912
791	-4.17237
792	-4.7822
793	-5.17512
794	-5.23523
795	-4.94198
796	-4.26263
797	-3.52
798	-3.62656
799	-2.84948
800	-2.56632
801	-2.84672
802	-3.53231
803	-3.83272
804	-4.69725
805	-4.81768
806	-5.25131
807	-4.77844
808	-4.63171
809	-4.18162
810	-3.38899
811	-3.01929
812	-2.77159
813	-2.89699
814	-2.98104
815	-3.57282
816	-3.92808
817	-4.85784
818	-5.06261
819	-5.26274
820	-5.10244
821	-4.33281
822	-3.83466
823	-3.03285
824	-2.95576
825	-2.99168
826	-2.90487
827	-3.4223
828	-3.891
829	-4.45234
830	-4.91441
831	-5.2508
832	-4.96285
833	-4.64402
834	-4.3315
835	-3.69092
836	-3.05891
837	-2.9083
838	-2.93778
839	-2.93694
840	-3.78635
841	-4.23851
842	-4.75346
843	-4.57645
844	-5.02829
845	-4.51817
846	-4.54191
847	-3.91466
848	-3.2404
849	-2.49563
850	-2.75196
851	-2.74673
852	-3.22548
853	-3.83557
854	-4.27483
855	-4.68566
856	-5.23271
857	-5.13457
858	-4.68337
859	-4.28219
860	-3.71233
861	-3.23278
862	-3.02868
863	-2.74428
864	-3.30474
865	-3.50562
866	-3.89073
867	-4.47625
868	-4.61461
869	-5.06347
870	-4.937
871	-4.66212
872	-3.6312
873	-3.5562
874	-2.74713
875	-3.00228
876	-2.94546
877	-3.30326
878	-3.89244
879	-4.31976
880	-4.96527
881	-4.90409
882	-4.93674
883	-4.57529
884	-4.04357
885	-3.58161
886	-3.11496
887	-2.81911
888	-2.87522
889	-3.10701
890	-3.59317
891	-4.06704
892	-4.64686
893	-5.0685
894	-5.25552
895	-4.60509
896	-4.92673
897	-3.65497
898	-3.41153
899	-2.83525
900	-2.69241
901	-2.77236
902	-3.27758
903	-4.28969
904	-4.56056
905	-4.87858
906	-5.14102
907	-5.13457
908	-4.73384
909	-4.17937
910	-3.52006
911	-3.10439
912	-2.46523
913	-2.8818
914	-3.11892
915	-3.54112
916	-4.24811
917	-4.74921
918	-5.0424
919	-4.93468
920	-4.8526
921	-4.3475
922	-3.85227
923	-3.26578
924	-2.79432
925	-2.80779
926	-2.84093
927	-3.57022
928	-3.89105
929	-4.84895
930	-4.78279
931	-5.07907
932	-5.34699
933	-4.65618
934	-4.30328
935	-3.87498
936	-3.45983
937	-3.04145
938	-2.8872
939	-3.10051
940	-3.55746
941	-4.15071
942	-5.01449
943	-5.00281
944	-5.04904
945	-4.68088
946	-4.64927
947	-3.94255
948	-3.35526
949	-2.98419
950	-2.95377
951	-3.0947
952	-3.40286
953	-3.89135
954	-4.57207
955	-4.86757
956	-5.05879
957	-5.04273
958	-4.52598
959	-4.23883
960	-4.00462
961	-3.44601
962	-2.38684
963	-2.90608
964	-3.03381
965	-3.60968
966	-3.88974
967	-4.72042
968	-5.23353
969	-4.74783
970	-4.63786
971	-4.57106
972	-3.78499
973	-3.67186
974	-3.21052
975	-2.83997
976	-2.95353
977	-3.279
978	-4.02963
979	-4.60206
980	-5.08093
981	-5.17821
982	-5.18139
983	-4.77381
984	-4.24826
985	-3.78334
986	-3.15816
987	-2.91726
988	-2.93759
989	-3.01422
990	-3.6004
991	-4.52053
992	-4.5073
993	-5.26806
994	-5.27473
995	-4.82383
996	-4.4528
997	-4.03594
998	-3.47518
999	-3.10683
1000	-2.79784
1001	-2.85441
1002	-3.31162
1003	-4.11953
1004	-4.27991
1005	-4.93144
1006	-5.29179
1007	-5.09463
1008	-4.62527
1009	-4.16979
1010	-3.65224
1011	-2.66589
1012	-2.88624
1013	-2.94663
1014	-3.15243
1015	-3.68356
1016	-4.25388
1017	-4.81917
1018	-4.96075
1019	-5.42098
1020	-4.77342
1021	-4.69994
1022	-4.01299
1023	-3.2887
1024	-3.09529
1025	-2.79266
1026	-3.15948
1027	-3.53312
1028	-4.09521
1029	-4.82653
1030	-4.77858
1031	-5.23756
1032	-5.16748
1033	-4.7259
1034	-4.2244
1035	-3.90082
1036	-3.36763
1037	-3.0596
1038	-2.79793
1039	-3.05371
1040	-3.72652
1041	-4.0914
1042	-4.80309
1043	-4.91898
1044	-5.34833
1045	-4.68877
1046	-4.32139
1047	-4.0216
1048	-3.76192
1049	-3.16098
1050	-2.89754
1051	-3.31632
1052	-3.50564
1053	-3.88215
1054	-4.15721
1055	-5.17098
1056	-5.08943
1057	-5.09995
1058	-4.89109
1059	-4.43225
1060	-3.69047
1061	-3.2995
1062	-3.22661
1063	-3.06943
1064	-3.17077
1065	-3.53067
1066	-4.05101
1067	-4.79341
1068	-5.05463
1069	-5.22898
1070	-4.9431
1071	-4.68399
1072	-4.02732
1073	-3.4686
1074	-3.19171
1075	-2.7273
1076	-2.73824
1077	-3.54581
1078	-4.09647
1079	-4.49171
1080	-5.03811
1081	-5.27324
1082	-4.9769
1083	-4.90946
1084	-4.21955
1085	-3.89137
1086	-3.5119
1087	-3.42193
1088	-2.71616
1089	-3.11959
1090	-3.82415
1091	-4.13624
1092	-4.68756
1093	-5.03802
1094	-5.23155
1095	-5.27777
1096	-4.68442
1097	-3.75009
1098	-3.62325
1099	-3.25796
1100	-2.8313
1101	-2.92816
1102	-3.47715
1103	-4.10455
1104	-4.38513
1105	-5.28832
1106	-4.92324
1107	-5.08723
1108	-4.61556
1109	-4.2862
1110	-3.67964
1111	-3.03325
1112	-3.14871
1113	-3.11342
1114	-3.24571
1115	-3.85693
1116	-4.20442
1117	-4.55477
1118	-5.20362
1119	-4.87175
1120	-4.70213
1121	-4.62477
1122	-3.94769
1123	-3.41475
1124	-3.27438
1125	-3.10349
1126	-3.08657
1127	-3.72973
1128	-4.18211
1129	-4.58523
1130	-5.15103
1131	-5.01315
1132	-5.15554
1133	-4.6272
1134	-4.15949
1135	-3.77731
1136	-3.2508
1137	-2.80527
1138	-3.08809
1139	-3.18463
1140	-3.76212
1141	-4.13338
1142	-4.85009
1143	-4.8612
1144	-5.23322
1145	-5.10675
1146	-4.58165
1147	-3.89582
1148	-3.41934
1149	-3.1669
1150	-2.8515
1151	-3.17503
1152	-3.38903
1153	-4.03932
1154	-4.58287
1155	-5.02598
1156	-4.9697
1157	-5.02092
1158	-4.98273
1159	-4.42904
1160	-3.80441
1161	-3.40761
1162	-2.75105
1163	-2.96501
1164	-3.39018
1165	-3.50287
1166	-4.23085
1167	-4.8032
1168	-4.96364
1169	-5.19598
1170	-5.0861
1171	-4.90973
1172	-3.94994
1173	-3.76632
1174	-3.19667
1175	-2.97526
1176	-3.06694
1177	-3.46024
1178	-4.02542
1179	-4.35281
1180	-4.85443
1181	-4.99971
1182	-5.14718
1183	-4.86918
1184	-4.21034
1185	-3.78751
1186	-3.27108
1187	-2.74145
1188	-3.25301
1189	-3.30083
1190	-3.90352
1191	-4.23031
1192	-4.36934
1193	-4.93066
1194	-5.36734
1195	-5.05781
1196	-4.54969
1197	-3.89994
1198	-3.58699
1199	-2.81608
1200	-3.33721
1201	-3.04488
1202	-3.51022
1203	-3.95991
1204	-4.28818
1205	-5.07883
1206	-5.03986
1207	-4.96777
1208	-4.82946
1209	-4.19416
1210	-3.4728
1211	-3.2859
1212	-3.31044
1213	-3.02692
1214	-3.32971
1215	-3.74365
1216	-4.5804
1217	-4.85237
1218	-5.00372
1219	-5.50396
1220	-4.76663
1221	-4.42902
1222	-4.00679
1223	-3.13055
1224	-3.18072
1225	-3.08412
1226	-3.12572
1227	-3.50502
1228	-3.95976
1229	-4.61961
1230	-4.92289
1231	-5.19437
1232	-5.2046
1233	-4.75241
1234	-4.34855
1235	-3.63188
1236	-3.38738
1237	-3.29798
1238	-3.22976
1239	-3.23309
1240	-3.86501
1241	-4.3514
1242	-4.83586
1243	-5.13919
1244	-4.87195
1245	-4.95973
1246	-4.46128
1247	-4.3378
1248	-3.50574
1249	-3.09905
1250	-2.99042
1251	-3.30698
1252	-3.5703
1253	-4.22376
1254	-4.68631
1255	-4.98531
1256	-5.31459
1257	-4.95132
1258	-4.78342
1259	-4.38918
1260	-3.89761
1261	-3.35861
1262	-3.3392
1263	-3.43961
1264	-3.1135
1265	-3.55683
1266	-4.19073
1267	-4.74586
1268	-5.23675
1269	-5.23219
1270	-5.24511
1271	-4.67329
1272	-4.05936
1273	-3.7343
1274	-3.28306
1275	-2.81419
1276	-2.91856
1277	-3.57628
1278	-4.24548
1279	-4.59017
1280	-5.00939
1281	-4.7192
1282	-4.88643
1283	-4.70725
1284	-4.22612
1285	-3.82763
1286	-3.69231
1287	-2.93994
1288	-3.16916
1289	-3.35268
1290	-3.61315
1291	-4.57465
1292	-5.05503
1293	-4.99554
1294	-5.27449
1295	-5.25498
1296	-4.47093
1297	-4.10436
1298	-3.69148
1299	-3.07546
1300	-3.22249
1301	-3.26875
1302	-3.73676
1303	-4.12746
1304	-4.86436
1305	-5.04392
1306	-5.48336
1307	-5.25658
1308	-4.97785
1309	-4.31165
1310	-3.67182
1311	-3.48533
1312	-3.11532
1313	-3.18192
1314	-3.54238
1315	-4.04053
1316	-4.62438
1317	-4.9355
1318	-5.19148
1319	-5.11945
1320	-5.06756
1321	-4.64072
1322	-3.9938
1323	-3.48353
1324	-3.28449
1325	-3.07863
1326	-3.58076
1327	-4.02694
1328	-4.03673
1329	-4.7005
1330	-4.90042
1331	-5.04202
1332	-5.01305
1333	-4.99587
1334	-4.29448
1335	-3.74086
1336	-3.53302
1337	-3.23185
1338	-3.16596
1339	-3.41399
1340	-4.05202
1341	-4.40186
1342	-5.17022
1343	-4.80553
1344	-5.28754
1345	-5.00654
1346	-4.74542
1347	-4.41794
1348	-3.86571
1349	-3.34613
1350	-3.19574
1351	-3.22493
1352	-3.54322
1353	-3.91013
1354	-4.58679
1355	-4.73168
1356	-5.07852
1357	-5.44963
1358	-4.93824
1359	-4.16992
1360	-3.77499
1361	-3.4295
1362	-3.03131
1363	-2.8536
1364	-3.47327
1365	-3.52953
1366	-4.48355
1367	-4.80124
1368	-5.10827
1369	-5.1188
1370	-5.22855
1371	-4.59924
1372	-4.26897
1373	-3.55904
1374	-3.11236
1375	-3.32532
1376	-3.11715
1377	-3.41098
1378	-3.84432
1379	-4.61109
1380	-4.97207
1381	-5.30515
1382	-5.28679
1383	-4.95449
1384	-4.39102
1385	-3.86849
1386	-3.35578
1387	-3.29316
1388	-2.79948
1389	-3.29057
1390	-3.67316
1391	-4.42865
1392	-4.77754
1393	-4.74714
1394	-5.01146
1395	-4.57558
1396	-4.85201
1397	-4.04515
1398	-3.77303
1399	-3.15445
1400	-3.07417
1401	-3.22306
1402	-3.75862
1403	-4.41995
1404	-4.83942
1405	-4.94406
1406	-5.28042
1407	-4.82296
1408	-4.8456
1409	-4.29656
1410	-3.83215
1411	-3.27533
1412	-2.8729
1413	-3.56078
1414	-3.63136
1415	-3.89732
1416	-4.44076
1417	-5.08756
1418	-5.10802
1419	-5.22857
1420	-5.04234
1421	-4.39678
1422	-3.87065
1423	-3.5215
1424	-3.3535
1425	-3.17585
1426	-3.20252
1427	-3.97095
1428	-4.203
1429	-4.35805
1430	-5.18458
1431	-5.19195
1432	-5.38302
1433	-4.70337
1434	-4.29888
1435	-3.67557
1436	-3.4436
1437	-2.88413
1438	-3.21826
1439	-3.43211
1440	-3.52
1441	-4.32117
1442	-4.93479
1443	-4.98166
1444	-4.85244
1445	-4.90711
1446	-4.96148
1447	-4.17977
1448	-3.72757
1449	-3.24931
1450	-3.27816
1451	-3.37284
1452	-3.45412
1453	-4.3561
1454	-4.33107
1455	-4.61428
1456	-5.26427
1457	-5.01978
1458	-4.81052
1459	-4.24969
1460	-3.90384
1461	-3.5556
1462	-3.22325
1463	-2.93509
1464	-3.31046
1465	-4.02377
1466	-4.3686
1467	-4.56721
1468	-4.93229
1469	-5.23731
1470	-5.07888
1471	-4.75489
1472	-4.22996
1473	-3.53788
1474	-3.19869
1475	-3.1699
1476	-3.3005
1477	-3.84997
1478	-4.0929
1479	-4.60843
1480	-4.90689
1481	-5.50489
1482	-4.8765
1483	-4.93517
1484	-4.42017
1485	-3.89312
1486	-3.14878
1487	-2.77274
1488	-3.41209
1489	-3.44633
1490	-3.5065
1491	-4.21236
1492	-4.82632
1493	-4.75891
1494	-5.14273
1495	-4.99216
1496	-4.72787
1497	-4.35174
1498	-3.55629
1499	-3.54892
1500	-3.37157
1501	-3.19337
1502	-3.5923
1503	-4.23339
1504	-4.78015
1505	-5.39205
1506	-5.1303
1507	-5.44398
1508	-4.96126
1509	-4.18782
1510	-3.88309
1511	-3.30288
1512	-3.1074
1513	-3.11319
1514	-3.52946
1515	-3.92315
1516	-4.6278
1517	-5.27997
1518	-5.08899
1519	-4.86832
1520	-4.96034
1521	-4.51619
1522	-3.84268
1523	-3.67042
1524	-3.24054
1525	-3.4654
1526	-3.61208
1527	-3.65517
1528	-4.22362
1529	-4.85159
1530	-5.01131
1531	-5.18712
1532	-5.14997
1533	-4.76629
1534	-4.33999
1535	-3.9993
1536	-3.80639
1537	-3.33957
1538	-3.39188
1539	-3.38671
1540	-3.76809
1541	-4.59487
1542	-5.209
1543	-5.17365
1544	-5.17049
1545	-5.05568
1546	-4.9448
1547	-4.19941
1548	-3.26912
1549	-3.06683
1550	-3.44612
1551	-3.18355
1552	-3.64342
1553	-4.23646
1554	-4.56467
1555	-4.83907
1556	-5.09637
1557	-5.29327
1558	-4.79141
1559	-4.56737
1560	-3.85625
1561	-3.49864
1562	-3.31228
1563	-3.22565
1564	-3.51502
1565	-3.74337
1566	-4.14814
1567	-4.84215
1568	-5.16943
1569	-5.01851
1570	-5.23035
1571	-4.71262
1572	-4.15829
1573	-3.80409
1574	-3.17697
1575	-3.0149
1576	-3.55826
1577	-3.53712
1578	-4.05987
1579	-4.72587
1580	-5.04622
1581	-4.99158
1582	-4.98884
1583	-4.73677
1584	-4.14022
1585	-3.82382
1586	-3.60093
1587	-3.10708
1588	-3.12063
1589	-3.44136
1590	-3.91654
1591	-4.29897
1592	-4.84653
1593	-5.32454
1594	-5.45226
1595	-4.82351
1596	-4.68958
1597	-3.99238
1598	-3.79624
1599	-3.31955
1600	-3.1993
1601	-3.54039
1602	-3.82351
1603	-4.2277
1604	-4.8095
1605	-5.30125
1606	-5.00101
1607	-4.85633
1608	-4.8562
1609	-4.30169
1610	-3.68479
1611	-3.61881
1612	-3.11151
1613	-3.35078
1614	-3.62848
1615	-4.0654
1616	-4.79279
1617	-4.40352
1618	-5.16836
1619	-5.16884
1620	-5.13409
1621	-4.5996
1622	-4.31885
1623	-3.68279
1624	-3.30405
1625	-3.45768
1626	-3.65391
1627	-3.67039
1628	-4.26315
1629	-4.4675
1630	-4.93649
1631	-5.4021
1632	-4.74681
1633	-4.61218
1634	-4.93964
1635	-3.89743
1636	-3.41185
1637	-3.09067
1638	-3.2128
1639	-3.72464
1640	-4.00558
1641	-4.23095
1642	-4.75497
1643	-5.33288
1644	-5.33799
1645	-5.28352
1646	-4.85487
1647	-4.12127
1648	-3.61874
1649	-3.42048
1650	-3.0163
1651	-3.14887
1652	-3.64737
1653	-4.19108
1654	-4.78553
1655	-4.91444
1656	-5.15523
1657	-5.38017
1658	-5.29596
1659	-4.37297
1660	-3.67501
1661	-3.61542
1662	-3.37595
1663	-3.3315
1664	-3.70975
1665	-3.95219
1666	-4.41321
1667	-4.86783
1668	-4.94959
1669	-5.23284
1670	-5.02663
1671	-4.93829
1672	-4.08459
1673	-3.97595
1674	-3.29653
1675	-3.28799
1676	-3.27864
1677	-3.75847
1678	-4.2023
1679	-4.47535
1680	-4.94164
1681	-4.9973
1682	-5.11684
1683	-4.94716
1684	-4.48159
1685	-3.9634
1686	-3.51022
1687	-3.0928
1688	-3.45752
1689	-3.51572
1690	-4.06428
1691	-4.42411
1692	-4.77483
1693	-5.05776
1694	-5.48548
1695	-4.93961
1696	-4.89839
1697	-4.09382
1698	-3.57051
1699	-3.59023
1700	-3.36471
1701	-3.54901
1702	-3.3268
1703	-4.54034
1704	-4.8499
1705	-5.17943
1706	-5.44239
1707	-5.09888
1708	-4.79284
1709	-4.79812
1710	-3.83433
1711	-3.55471
1712	-3.31934
1713	-3.41773
1714	-3.59825
1715	-3.78875
1716	-4.72503
1717	-5.06369
1718	-4.77512
1719	-5.24733
1720	-5.02879
1721	-4.50176
1722	-4.11519
1723	-3.70781
1724	-3.67451
1725	-2.98781
1726	-3.68124
1727	-3.48951
1728	-4.12548
1729	-4.71796
1730	-4.71097
1731	-5.02253
1732	-5.1534
1733	-4.72613
1734	-4.44844
1735	-4.09258
1736	-3.55783
1737	-3.41648
1738	-3.34387
1739	-3.41217
1740	-4.16802
1741	-4.4293
1742	-4.76782
1743	-5.4555
1744	-4.90963
1745	-5.09777
1746	-4.64792
1747	-4.57356
1748	-3.71618
1749	-3.07712
1750	-3.64823
1751	-3.71584
1752	-3.50646
1753	-4.0123
1754	-4.7219
1755	-5.14827
1756	-5.05818
1757	-5.16393
1758	-4.89107
1759	-4.74386
1760	-4.00143
1761	-3.28913
1762	-3.26623
1763	-3.35532
1764	-3.56811
1765	-3.9435
1766	-4.32436
1767	-5.13845
1768	-5.14171
1769	-5.24098
1770	-4.7758
1771	-4.60144
1772	-4.56174
1773	-3.93951
1774	-3.35525
1775	-2.9997
1776	-3.44343
1777	-3.47004
1778	-4.02986
1779	-4.39422
1780	-5.11968
1781	-5.25725
1782	-5.43823
1783	-5.01939
1784	-4.448
1785	-3.86969
1786	-3.56947
1787	-3.61027
1788	-3.21995
1789	-3.29661
1790	-4.18356
1791	-4.3239
1792	-4.7208
1793	-4.8966
1794	-5.13761
1795	-4.9755
1796	-4.91524
1797	-4.1255
1798	-3.48666
1799	-3.16533
1800	-3.35288
1801	-3.70435
1802	-3.90893
1803	-4.44441
1804	-4.64859
1805	-5.40514
1806	-4.9972
1807	-5.261
1808	-4.77022
1809	-4.56868
1810	-3.99727
1811	-3.82192
1812	-3.31037
1813	-3.57607
1814	-3.64338
1815	-4.41142
1816	-4.47508
1817	-5.02626
1818	-5.27974
1819	-5.29165
1820	-5.08164
1821	-4.54642
1822	-3.99348
1823	-3.72201
1824	-3.27612
1825	-3.32151
1826	-3.86183
1827	-4.14046
1828	-4.46323
1829	-4.77323
1830	-4.97221
1831	-5.20566
1832	-5.19891
1833	-4.872
1834	-4.63643
1835	-4.08293
1836	-3.53433
1837	-3.63339
1838	-3.28022
1839	-3.49853
1840	-4.19624
1841	-4.44847
1842	-4.75348
1843	-5.24467
1844	-5.21368
1845	-5.12525
1846	-4.79503
1847	-4.21742
1848	-3.91252
1849	-3.48141
1850	-3.42227
1851	-3.33827
1852	-3.69434
1853	-3.85799
1854	-4.65192
1855	-5.09751
1856	-5.31468
1857	-4.91884
1858	-4.98451
1859	-4.47972
1860	-4.20888
1861	-3.59883
1862	-3.37356
1863	-3.70979
1864	-3.44171
1865	-3.89568
1866	-4.37406
1867	-4.74202
1868	-5.41593
1869	-5.06707
1870	-4.98951
1871	-4.85564
1872	-4.29657
1873	-3.85662
1874	-3.11422
1875	-3.48277
1876	-3.56843
1877	-4.13029
1878	-4.05276
1879	-4.98035
1880	-5.08555
1881	-5.24787
1882	-5.01844
1883	-4.91116
1884	-4.4654
1885	-3.96144
1886	-3.84879
1887	-3.55133
1888	-3.58123
1889	-3.50044
1890	-4.09558
1891	-4.75247
1892	-5.1667
1893	-5.36051
1894	-5.31341
1895	-5.05885
1896	-4.76147
1897	-4.15245
1898	-3.51299
1899	-3.50907
1900	-3.45568
1901	-3.38148
1902	-4.1174
1903	-4.60982
1904	-4.72601
1905	-5.26246
1906	-5.27958
1907	-4.89466
1908	-4.81752
1909	-4.23915
1910	-4.01229
1911	-3.67089
1912	-3.77202
1913	-3.15641
1914	-3.60344
1915	-3.68782
1916	-4.64248
1917	-4.99524
1918	-5.10965
1919	-4.82879
1920	-4.93258
1921	-4.51886
1922	-4.28354
1923	-3.86186
1924	-3.25571
1925	-3.49855
1926	-3.55661
1927	-3.94479
1928	-4.32515
1929	-4.36715
1930	-4.75733
1931	-5.1752
1932	-5.20552
1933	-4.49072
1934	-4.55691
1935	-4.14583
1936	-3.51153
1937	-3.64066
1938	-3.26025
1939	-3.83633
1940	-3.95878
1941	-4.71903
1942	-4.82331
1943	-5.06156
1944	-5.41293
1945	-4.94915
1946	-4.82042
1947	-4.06459
1948	-3.70995
1949	-3.51635
1950	-3.32311
1951	-3.58305
1952	-3.58239
1953	-4.20968
1954	-4.36811
1955	-5.08527
1956	-5.24046
1957	-5.17862
1958	-4.97051
1959	-4.66989
1960	-4.12146
1961	-3.74205
1962	-3.5094
1963	-3.55262
1964	-3.60211
1965	-4.00518
1966	-4.49489
1967	-4.93773
1968	-5.34957
1969	-5.4313
1970	-5.09549
1971	-4.79284
1972	-4.63609
1973	-3.85528
1974	-3.18936
1975	-3.38873
1976	-3.45621
1977	-3.73838
1978	-4.26474
1979	-4.09956
1980	-4.94957
1981	-5.012
1982	-4.98939
1983	-5.00211
1984	-4.61543
1985	-4.14799
1986	-3.55097
1987	-3.5964
1988	-3.47164
1989	-3.85136
1990	-4.07012
1991	-4.28553
1992	-4.94678
1993	-5.2049
1994	-5.26443
1995	-5.02735
1996	-4.57139
1997	-4.15525
[truncated: 8,003 more rows]

## Sheet: Fig2b
CCD:			Conventional Rabi Oscillation:
Pulsewidth	Contrast		Pulsewidth	Contrast
ns	%		ns	%
1	0.00615176		1	-0.606817
2	-1.93437		2	-2.01512
3	-3.75413		3	-3.77788
4	-4.82381		4	-5.13739
5	-5.34995		5	-5.81246
6	-5.50363		6	-5.52116
7	-4.61065		7	-4.87793
8	-3.60683		8	-3.53381
9	-2.76789		9	-2.46653
10	-1.68732		10	-1.59002
11	-1.60362		11	-1.24176
12	-1.40134		12	-1.52614
13	-1.94155		13	-2.15515
14	-3.04186		14	-2.84151
15	-3.63071		15	-3.73221
16	-4.43507		16	-4.45376
17	-4.82268		17	-4.69247
18	-4.93695		18	-4.68146
19	-4.38155		19	-4.27456
20	-3.91614		20	-3.55705
21	-3.75985		21	-2.89368
22	-3.28398		22	-2.46955
23	-2.51105		23	-1.98327
24	-2.0574		24	-1.96695
25	-2.3439		25	-2.44532
26	-2.6326		26	-3.02867
27	-3.03182		27	-3.33383
28	-3.60331		28	-3.86662
29	-4.19369		29	-4.1946
30	-4.71748		30	-4.32566
31	-4.87147		31	-4.02189
32	-4.61644		32	-3.63949
33	-4.73577		33	-3.21313
34	-4.02867		34	-2.80414
35	-3.41147		35	-2.53282
36	-2.46821		36	-2.53293
37	-2.04656		37	-2.58514
38	-2.1565		38	-2.85151
39	-2.31872		39	-3.04465
40	-2.67912		40	-3.6551
41	-3.78923		41	-3.79051
42	-4.48683		42	-4.10878
43	-5.01328		43	-3.97656
44	-5.08143		44	-3.61926
45	-4.79588		45	-3.34765
46	-4.63233		46	-3.06063
47	-3.64138		47	-2.83504
48	-2.82572		48	-2.66971
49	-2.08842		49	-2.76077
50	-1.4633		50	-2.8336
51	-2.19652		51	-3.07241
52	-2.25542		52	-3.39083
53	-3.07603		53	-3.53624
54	-3.83723		54	-3.67244
55	-4.66464		55	-3.75155
56	-5.03588		56	-3.70394
57	-5.13019		57	-3.38729
58	-5.08602		58	-3.29897
59	-4.31392		59	-3.06129
60	-3.21681		60	-2.69988
61	-2.18241		61	-2.71023
62	-1.7849		62	-2.84851
63	-1.66451		63	-3.0036
64	-2.173		64	-3.11375
65	-2.783		65	-3.44066
66	-3.58734		66	-3.5947
67	-4.35841		67	-3.65781
68	-5.47108		68	-3.52527
69	-5.21015		69	-3.33474
70	-5.07088		70	-3.25118
71	-4.26473		71	-3.0934
72	-3.21172		72	-2.95042
73	-2.27405		73	-2.83933
74	-1.88827		74	-2.86814
75	-1.6872		75	-3.03592
76	-1.82563		76	-3.1543
77	-2.45191		77	-3.40016
78	-3.10117		78	-3.4421
79	-4.07253		79	-3.48542
80	-4.75248		80	-3.67056
81	-5.21688		81	-3.2985
82	-5.14667		82	-3.26589
83	-4.50995		83	-3.07263
84	-3.64647		84	-3.06942
85	-3.06473		85	-2.91153
86	-2.34568		86	-2.83496
87	-1.76981		87	-3.04288
88	-1.86424		88	-3.05229
89	-2.33982		89	-3.29378
90	-3.09762		90	-3.27967
91	-4.11684		91	-3.4027
92	-4.52408		92	-3.5279
93	-4.6737		93	-3.45578
94	-5.13345		94	-3.38561
95	-4.72417		95	-3.22254
96	-4.02595		96	-3.25599
97	-3.09155		97	-3.08317
98	-2.75689		98	-3.01731
99	-2.03882		99	-3.03725
100	-1.70088		100	-2.98693
101	-1.89944		101	-3.38908
102	-2.78571		102	-3.34275
103	-3.55058		103	-3.38278
104	-4.46439		104	-3.28791
105	-4.71729		105	-3.42817
106	-5.03156		106	-3.32875
107	-4.74576		107	-3.17413
108	-4.33889		108	-3.16362
109	-3.47997		109	-3.17369
110	-3.14199		110	-2.89619
111	-2.50953		111	-3.07947
112	-1.83136		112	-3.10424
113	-2.18424		113	-3.0971
114	-2.40588		114	-3.2755
115	-3.24493		115	-3.27999
116	-4.03005		116	-3.48519
117	-4.60332		117	-3.52021
118	-4.91728		118	-3.46197
119	-5.21122		119	-3.41337
120	-4.81192		120	-3.09538
121	-4.20368		121	-3.15289
122	-3.62734		122	-2.96848
123	-2.82043		123	-2.98175
124	-2.03785		124	-3.07918
125	-2.02745		125	-3.08845
126	-2.29436		126	-3.21152
127	-2.74633		127	-3.33377
128	-3.62794		128	-3.2944
129	-4.12651		129	-3.31623
130	-4.89224		130	-3.32682
131	-4.9141		131	-3.21295
132	-4.99204		132	-3.14016
133	-4.62591		133	-3.21933
134	-3.862		134	-3.19163
135	-2.9798		135	-3.14374
136	-2.47743		136	-3.07896
137	-2.11723		137	-3.13873
138	-2.14865		138	-3.27454
139	-2.24594		139	-3.20594
140	-3.33839		140	-3.2798
141	-3.76097		141	-3.2848
142	-4.62741		142	-3.31222
143	-5.1653		143	-3.38062
144	-5.26382		144	-3.3294
145	-5.04255		145	-3.29624
146	-4.49623		146	-3.24876
147	-3.53259		147	-3.08886
148	-2.58833		148	-3.07054
149	-2.40158		149	-3.11668
150	-1.96521		150	-3.22126
151	-2.04139		151	-3.19403
152	-2.6064		152	-3.31883
153	-3.24877		153	-3.33234
154	-4.09785		154	-3.2728
155	-4.82009		155	-3.26096
156	-4.98037		156	-3.18607
157	-5.09678		157	-3.21559
158	-5.06706		158	-3.31431
159	-4.02857		159	-3.05676
160	-3.29124		160	-3.07735
161	-2.42837		161	-3.1436
162	-1.82255		162	-3.20407
163	-2.0583		163	-3.2607
164	-2.45959		164	-3.35926
165	-2.89306		165	-3.3838
166	-3.90394		166	-3.30473
167	-4.34851		167	-3.35452
168	-4.99576		168	-3.33088
169	-5.04833		169	-3.31115
170	-4.93211		170	-3.24665
171	-4.31831		171	-3.1572
172	-3.37337		172	-3.19719
173	-2.67486		173	-3.24145
174	-2.18067		174	-3.22303
175	-1.92211		175	-3.04046
176	-2.19798		176	-3.16848
177	-2.67818		177	-3.1849
178	-3.75445		178	-3.33043
179	-4.17711		179	-3.29266
180	-4.81622		180	-3.35358
181	-4.9221		181	-3.32613
182	-4.8564		182	-3.20063
183	-4.58458		183	-3.27381
184	-3.44287		184	-3.21249
185	-3.1157		185	-3.05241
186	-2.61377		186	-3.0872
187	-2.02331		187	-3.35224
188	-2.04314		188	-3.31721
189	-2.54675		189	-3.32088
190	-3.34209		190	-3.31132
191	-3.96943		191	-3.32905
192	-4.57044		192	-3.35449
193	-5.01388		193	-3.35012
194	-5.10474		194	-3.29929
195	-4.86014		195	-3.19628
196	-4.3654		196	-3.19694
197	-3.49013		197	-3.19036
198	-2.85493		198	-3.17024
199	-2.1496		199	-3.30823
200	-1.91391		200	-3.28896
201	-2.31591		201	-3.26305
202	-2.93127		202	-3.23444
203	-3.64405		203	-3.23728
204	-4.15429		204	-3.2812
205	-4.79498		205	-3.18017
206	-5.05774		206	-3.31151
207	-4.89238		207	-3.14703
208	-4.56893		208	-3.32236
209	-3.92044		209	-3.26479
210	-3.33208		210	-3.29868
211	-2.62767		211	-3.22749
212	-2.22664		212	-3.31289
213	-2.04198		213	-3.44501
214	-2.39734		214	-3.2153
215	-3.34258		215	-3.31884
216	-3.74977		216	-3.30001
217	-4.81778		217	-3.22041
218	-4.95552		218	-3.3841
219	-5.38819		219	-3.28651
220	-4.71413		220	-3.34675
221	-4.3698		221	-3.25207
222	-3.53057		222	-3.23183
223	-2.88295		223	-3.21979
224	-2.23629		224	-3.17703
225	-2.20112		225	-3.26124
226	-2.44415		226	-3.30488
227	-2.94204		227	-3.33148
228	-3.44948		228	-3.46902
229	-4.53676		229	-3.28302
230	-4.90585		230	-3.3595
231	-5.197		231	-3.20265
232	-5.09708		232	-3.34077
233	-4.56041		233	-3.38309
234	-3.85207		234	-3.33715
235	-3.33936		235	-3.05306
236	-2.58757		236	-3.26015
237	-1.89096		237	-3.41931
238	-2.12062		238	-3.34104
239	-2.33405		239	-3.40041
240	-3.08844		240	-3.37052
241	-4.13817		241	-3.45696
242	-4.61226		242	-3.35782
243	-4.90994		243	-3.30608
244	-5.09938		244	-3.34298
245	-4.85713		245	-3.23612
246	-4.72057		246	-3.35008
247	-3.46791		247	-3.31425
248	-2.64191		248	-3.19426
249	-2.64663		249	-3.31099
250	-1.79954		250	-3.36891

## Sheet: Fig2c
theta_m=0			theta_m=pi/2
Pulsewidth	Contrast		Pulsewidth	Contrast
ns	%		ns	%
1	-0.275554		1	-0.331319
2	-1.59686		2	-1.77916
3	-2.99466		3	-3.01746
4	-4.04813		4	-3.72409
5	-4.55502		5	-4.30304
6	-4.49912		6	-4.1629
7	-4.11156		7	-3.70456
8	-3.20233		8	-3.00933
9	-2.60706		9	-2.50094
10	-1.68727		10	-2.41977
11	-1.49216		11	-2.77037
12	-1.57689		12	-2.90743
13	-1.7607		13	-3.70693
14	-2.30237		14	-3.85027
15	-3.08357		15	-3.67349
16	-3.79468		16	-3.3462
17	-4.17237		17	-2.7214
18	-4.36372		18	-2.1112
19	-4.48128		19	-2.01352
20	-4.31565		20	-2.05426
21	-3.90232		21	-2.69366
22	-3.25562		22	-3.26573
23	-2.72751		23	-4.27492
24	-2.04857		24	-4.65895
25	-1.70172		25	-4.62021
26	-1.76819		26	-4.44613
27	-2.01204		27	-3.63613
28	-2.74192		28	-2.9323
29	-3.44428		29	-2.24479
30	-4.09175		30	-1.86
31	-4.61453		31	-1.6822
32	-4.70718		32	-2.10769
33	-4.29938		33	-2.84444
34	-3.91401		34	-3.33649
35	-2.8947		35	-3.5865
36	-1.87548		36	-3.69667
37	-1.29369		37	-3.46239
38	-1.14286		38	-3.10375
39	-1.53128		39	-2.50398
40	-2.01692		40	-2.63734
41	-2.92166		41	-2.49269
42	-3.66732		42	-2.78875
43	-4.33452		43	-3.11244
44	-4.53162		44	-3.37983
45	-4.45055		45	-3.39143
46	-3.86036		46	-3.25433
47	-2.67748		47	-2.77824
48	-1.78882		48	-2.40312
49	-1.33091		49	-1.83956
50	-1.10238		50	-1.62358
51	-1.30974		51	-1.74886
52	-1.76914		52	-2.24311
53	-2.67488		53	-2.80987
54	-3.71656		54	-3.48171
55	-4.27424		55	-3.85804
56	-4.30467		56	-4.01199
57	-4.26371		57	-3.81688
58	-3.65246		58	-3.27943
59	-2.74367		59	-2.71192
60	-1.99513		60	-2.54074
61	-1.78217		61	-2.49597
62	-1.27496		62	-2.20425
63	-1.64665		63	-2.66792
64	-1.98152		64	-3.06991
65	-2.57148		65	-3.1239
66	-3.38994		66	-3.05615
67	-4.14718		67	-3.27448
68	-4.46047		68	-3.28717
69	-4.40296		69	-3.05398
70	-4.00577		70	-2.59622
71	-3.4062		71	-2.79472
72	-2.8933		72	-3.25146
73	-2.13085		73	-3.61609
74	-1.69409		74	-4.04542
75	-1.48405		75	-3.95945
76	-1.54931		76	-3.96292
77	-2.39433		77	-3.55167
78	-3.01088		78	-2.98224
79	-3.77562		79	-2.61584
80	-4.28192		80	-2.40207
81	-4.31022		81	-2.14533
82	-4.28945		82	-2.39819
83	-4.16484		83	-2.9494
84	-3.74247		84	-2.99136
85	-3.02048		85	-3.62649
86	-2.01422		86	-3.93243
87	-1.52311		87	-3.76267
88	-1.59644		88	-3.79859
89	-1.83636		89	-3.30683
90	-2.29243		90	-3.01603
91	-3.01567		91	-2.55502
92	-3.6384		92	-2.51834
93	-4.20921		93	-2.65771
94	-4.18544		94	-2.89382
95	-4.2617		95	-3.07992
96	-4.26656		96	-3.0883
97	-3.04931		97	-3.21482
98	-2.19589		98	-2.88713
99	-1.56271		99	-2.68992
100	-1.32741		100	-2.465
101	-1.47863		101	-2.41818
102	-2.02684		102	-2.50302
103	-2.81325		103	-2.8503
104	-3.56094		104	-3.18887
105	-4.15171		105	-3.53608
106	-4.39144		106	-3.74809
107	-4.28862		107	-3.88446
108	-3.67737		108	-3.50464
109	-3.25225		109	-3.02965
110	-2.27649		110	-2.7498
111	-1.80687		111	-2.16796
112	-1.39608		112	-2.08069
113	-1.42163		113	-2.4573
114	-2.00193		114	-2.43171
115	-2.60376		115	-2.78915
116	-3.35509		116	-3.2094
117	-4.00845		117	-3.53142
118	-4.46097		118	-3.68467
119	-4.36055		119	-3.35447
120	-4.12776		120	-3.26225
121	-3.54814		121	-3.16345
122	-2.84121		122	-2.89599
123	-2.19348		123	-3.13266
124	-1.69467		124	-3.0971
125	-1.56542		125	-3.2911
126	-1.90952		126	-3.45629
127	-2.39158		127	-3.22933
128	-3.14863		128	-3.21292
129	-3.8119		129	-2.81194
130	-4.17523		130	-2.65371
131	-4.38864		131	-2.65232
132	-4.26299		132	-2.58494
133	-4.00976		133	-2.90392
134	-3.46563		134	-3.00014
135	-2.7854		135	-3.34128
136	-1.98719		136	-3.84142
137	-1.69309		137	-3.73629
138	-1.53503		138	-3.90402
139	-2.02688		139	-3.71033
140	-2.62552		140	-3.06928
141	-2.99014		141	-3.00981
142	-3.73396		142	-2.73813
143	-4.09404		143	-2.42724
144	-4.4783		144	-2.72508
145	-4.30153		145	-2.65829
146	-3.8775		146	-3.17832
147	-2.96032		147	-3.19666
148	-2.46822		148	-3.29704
149	-1.57125		149	-3.27071
150	-1.44453		150	-2.99594
151	-1.60165		151	-2.95398
152	-2.26872		152	-2.93192
153	-2.74812		153	-2.96373
154	-3.56025		154	-2.95438
155	-4.01609		155	-2.96189
156	-4.49153		156	-3.3752
157	-4.39486		157	-3.32114
158	-4.088		158	-3.34496
159	-3.08092		159	-3.21015
160	-2.40068		160	-2.82619
161	-1.90658		161	-2.53436
162	-1.67925		162	-2.43193
163	-1.70686		163	-2.19589
164	-1.78101		164	-2.34562
165	-2.45781		165	-2.54138
166	-3.22279		166	-3.2522
167	-3.65688		167	-3.38464
168	-4.26484		168	-3.73496
169	-4.21201		169	-3.72983
170	-3.88748		170	-3.64591
171	-3.51798		171	-3.29691
172	-2.64035		172	-2.8726
173	-2.20616		173	-2.69471
174	-1.67081		174	-2.4921
175	-1.35136		175	-2.84628
176	-1.87975		176	-3.08832
177	-2.29162		177	-2.9756
178	-2.96106		178	-3.05418
179	-3.70662		179	-3.12563
180	-4.22658		180	-3.0804
181	-3.9351		181	-2.96258
182	-3.97539		182	-3.10102
183	-3.99322		183	-3.10847
184	-3.15748		184	-3.17092
185	-2.45558		185	-3.29371
186	-2.02711		186	-3.69859
187	-1.88345		187	-3.69133
188	-1.81428		188	-3.69203
189	-1.96468		189	-3.58426
190	-2.56297		190	-3.31926
191	-3.31504		191	-2.8577
192	-4.00546		192	-2.84457
193	-4.09722		193	-2.62783
194	-4.12765		194	-2.40597
195	-4.05349		195	-2.84738
196	-3.93964		196	-2.89966
197	-2.89798		197	-3.07574
198	-2.34416		198	-3.40127
199	-1.93117		199	-3.64228
200	-1.58286		200	-3.70973
201	-1.69562		201	-3.4118
202	-2.36701		202	-3.13173
203	-2.85898		203	-2.94148
204	-3.59591		204	-2.66002
205	-3.94499		205	-2.78889
206	-4.38816		206	-3.03672
207	-4.14693		207	-3.47189
208	-4.02559		208	-3.13097
209	-3.49055		209	-3.0249
210	-2.72866		210	-2.93901
211	-1.77256		211	-3.16223
212	-1.42734		212	-2.79043
213	-1.42034		213	-2.69393
214	-1.71328		214	-2.51336
215	-2.42847		215	-2.69603
216	-3.10533		216	-3.05119
217	-3.81245		217	-3.30457
218	-4.32795		218	-3.63508
219	-4.37303		219	-3.36093
220	-4.11605		220	-3.21794
221	-3.80654		221	-3.38375
222	-2.78598		222	-3.08283
223	-2.13097		223	-2.65142
224	-1.68647		224	-2.62648
225	-1.57729		225	-2.58084
226	-1.75364		226	-2.62208
227	-2.22366		227	-2.69801
228	-2.73733		228	-2.91944
229	-3.61708		229	-3.1105
230	-4.10436		230	-3.22434
231	-4.45659		231	-3.32987
232	-4.11017		232	-3.45223
233	-3.58833		233	-3.14837
234	-3.1077		234	-3.03176
235	-2.48299		235	-3.12809
236	-2.00031		236	-3.05965
237	-1.7795		237	-3.05272
238	-1.71742		238	-3.08782
239	-2.298		239	-3.35121
240	-2.80215		240	-3.18561
241	-3.54004		241	-2.94597
242	-3.97376		242	-2.90794
243	-3.92487		243	-2.74313
244	-4.25155		244	-2.80919
245	-4.00697		245	-2.91902
246	-3.76992		246	-3.14253
247	-3.16844		247	-3.1252
248	-2.30562		248	-3.5673
249	-1.81715		249	-3.69728
250	-1.59971		250	-3.87347
251	-1.73128		251	-3.53012
252	-2.21138		252	-3.46403
253	-3.11469		253	-3.19499
254	-3.63457		254	-3.01519
255	-3.9924		255	-2.73269
256	-4.3144		256	-2.60479
257	-4.15689		257	-3.06046
258	-4.05894		258	-2.88722
259	-3.28532		259	-3.09467
260	-2.63392		260	-3.05643
261	-2.18449		261	-3.19087
262	-1.79904		262	-3.3204
263	-1.72825		263	-2.90681
264	-1.82774		264	-3.05107
265	-2.45377		265	-3.13077
266	-2.96223		266	-2.8653
267	-3.62676		267	-3.11283
268	-4.1874		268	-3.40563
269	-4.49426		269	-3.07775
270	-4.1573		270	-3.26697
271	-3.7051		271	-3.2203
272	-2.93123		272	-3.01864
273	-2.3901		273	-2.78961
274	-1.95508		274	-2.94964
275	-1.67523		275	-2.64106
276	-1.84752		276	-2.63625
277	-2.11512		277	-2.73768
278	-2.87398		278	-3.01239
279	-3.4573		279	-3.34405
280	-3.94642		280	-3.43225
281	-4.10214		281	-3.50364
282	-4.10637		282	-3.5514
283	-3.83921		283	-3.11384
284	-3.40974		284	-3.00188
285	-2.85156		285	-2.83495
286	-1.98105		286	-2.96373
287	-1.73848		287	-2.89537
288	-1.63278		288	-2.97689
289	-2.28667		289	-2.90972
290	-2.70903		290	-2.95932
291	-3.43675		291	-2.98291
292	-3.6893		292	-3.11106
293	-4.37263		293	-3.16956
294	-4.26598		294	-2.99677
295	-3.68269		295	-3.18728
296	-3.44135		296	-3.12753
297	-2.94997		297	-3.36741
298	-2.35145		298	-3.2078
299	-1.8928		299	-3.13448
300	-1.61111		300	-3.51882
301	-1.97549		301	-3.58754
302	-2.38492		302	-3.18715
303	-3.04385		303	-3.09743
304	-3.60665		304	-2.66336
305	-3.92692		305	-2.62985
306	-4.24885		306	-2.78599
307	-4.11069		307	-2.5964
308	-3.83549		308	-2.94724
309	-3.2667		309	-3.11552
310	-2.62277		310	-3.4203
311	-2.17032		311	-3.48245
312	-1.98443		312	-3.56502
313	-2.03311		313	-3.38878
314	-2.2651		314	-3.35938
315	-2.49104		315	-3.01576
316	-3.30597		316	-3.11998
317	-3.73964		317	-2.96357
318	-4.29694		318	-2.93404
319	-4.22716		319	-3.16016
320	-4.18085		320	-3.00045
321	-3.77172		321	-3.05174
322	-2.91355		322	-3.20282
323	-2.29783		323	-3.14724
324	-2.05999		324	-2.74154
325	-1.75367		325	-2.98942
326	-1.83258		326	-2.75588
327	-2.24098		327	-3.14326
328	-3.15116		328	-2.93581
329	-3.56257		329	-3.04218
330	-3.98714		330	-3.28532
331	-4.12257		331	-3.4728
332	-4.18289		332	-3.31523
333	-3.8509		333	-3.29151
334	-3.18453		334	-3.07766
335	-2.62554		335	-2.93491
336	-2.1914		336	-2.82466
337	-1.79515		337	-2.85355
338	-1.60295		338	-2.8651
339	-1.96167		339	-3.07576
340	-2.66149		340	-2.97638
341	-3.18592		341	-3.18788
342	-3.81309		342	-3.08125
343	-4.248		343	-3.13224
344	-4.18081		344	-3.40849
345	-3.92261		345	-3.07032
346	-3.5092		346	-3.20841
347	-2.86261		347	-3.30314
348	-2.13409		348	-2.83559
349	-1.90766		349	-3.04352
350	-2.00986		350	-3.34958
351	-1.89662		351	-3.07056
352	-2.41104		352	-3.37803
353	-3.15275		353	-3.13284
354	-3.60866		354	-3.02572
355	-3.96392		355	-2.94064
356	-4.1926		356	-2.88935
357	-4.33334		357	-2.83004
358	-3.72947		358	-3.27956
359	-3.20516		359	-3.26188
360	-2.70714		360	-3.23381
361	-2.09251		361	-3.46212
362	-1.85319		362	-3.6906
363	-1.82431		363	-3.62173
364	-2.15205		364	-3.47398
365	-2.61377		365	-3.28948
366	-3.43572		366	-2.927
367	-3.82222		367	-2.91893
368	-3.93777		368	-3.07468
369	-4.21449		369	-2.82872
370	-3.84837		370	-3.0203
371	-3.55293		371	-3.1602
372	-3.20218		372	-3.01516
373	-2.45724		373	-3.40852
374	-2.05836		374	-3.21706
375	-1.8705		375	-3.30146
376	-1.97644		376	-2.90156
377	-2.35286		377	-3.04824
378	-2.91871		378	-3.00298
379	-3.38653		379	-3.17411
380	-3.89007		380	-3.36524
381	-4.2535		381	-3.22454
382	-4.24974		382	-3.20351
383	-3.77059		383	-3.21869
384	-3.44656		384	-3.08798
385	-2.66948		385	-2.88253
386	-2.13352		386	-2.74477
387	-1.99389		387	-2.89328
388	-1.68449		388	-2.46173
389	-2.1617		389	-2.67426
390	-2.54851		390	-2.82348
391	-3.15894		391	-3.29808
392	-3.85943		392	-3.25731
393	-4.05595		393	-3.33243
394	-4.25429		394	-3.42952
395	-4.20753		395	-3.28914
396	-3.62242		396	-3.24942
397	-2.92843		397	-3.20461
398	-2.25444		398	-2.95077
399	-1.7444		399	-2.90822
400	-1.81746		400	-3.20328
401	-2.21333		401	-3.0723
402	-2.3991		402	-3.23522
403	-3.06721		403	-2.97645
404	-3.53361		404	-2.91473
405	-4.17761		405	-3.15679
406	-4.29222		406	-3.09262
407	-4.21468		407	-3.03779
408	-3.7836		408	-3.05454
409	-3.05618		409	-3.31118
410	-2.79328		410	-3.12687
411	-2.22838		411	-3.22107
412	-1.89256		412	-3.33671
413	-1.69251		413	-3.47927
414	-2.37908		414	-3.36606
415	-2.99294		415	-3.16144
416	-3.22502		416	-2.96236
417	-3.88204		417	-2.82595
418	-4.02858		418	-2.81225
419	-4.03817		419	-2.84221
420	-3.96283		420	-2.8781
421	-3.69508		421	-2.92316
422	-2.95084		422	-3.33806
423	-2.36453		423	-3.45084
424	-2.05753		424	-3.40947
425	-1.84191		425	-3.46156
426	-1.87265		426	-3.30871
427	-2.59457		427	-3.36485
428	-3.24862		428	-3.06254
429	-3.69014		429	-3.05086
430	-4.06237		430	-3.03053
431	-3.96334		431	-3.12946
432	-4.27667		432	-3.44087
433	-3.71975		433	-3.32821
434	-3.55688		434	-3.15493
435	-2.74466		435	-2.94756
436	-2.16634		436	-3.24234
437	-2.07495		437	-3.18689
438	-1.86173		438	-3.10623
439	-2.18184		439	-2.91659
440	-2.78388		440	-2.91053
441	-3.41039		441	-3.1724
442	-3.82357		442	-3.38756
443	-4.01143		443	-3.32153
444	-4.04056		444	-3.51365
445	-4.13856		445	-3.3444
446	-3.68535		446	-3.03093
447	-2.8491		447	-3.2
448	-2.62946		448	-2.84608
449	-1.92701		449	-2.75701
450	-1.8097		450	-2.9085
451	-1.99602		451	-2.70491
452	-2.25324		452	-2.90379
453	-3.11908		453	-3.28379
454	-3.42513		454	-3.13583
455	-3.90485		455	-3.3406
456	-4.24297		456	-3.19924
457	-4.00602		457	-3.17879
458	-3.69232		458	-3.2892
459	-3.02938		459	-3.08039
460	-2.75374		460	-3.42754
461	-2.00291		461	-3.19809
462	-1.71069		462	-3.26885
463	-1.87804		463	-3.28737
464	-2.15994		464	-3.30537
465	-2.64271		465	-3.30788
466	-3.35947		466	-3.01274
467	-3.72731		467	-3.1852
468	-4.05149		468	-2.85655
469	-4.11349		469	-3.11746
470	-3.82284		470	-3.07587
471	-3.57366		471	-2.93276
472	-2.86407		472	-3.46726
473	-2.24149		473	-3.44878
474	-2.20831		474	-3.34796
475	-1.92143		475	-3.32958
476	-1.95827		476	-3.41221
477	-2.46031		477	-3.11415
478	-2.92189		478	-3.06534
479	-3.81005		479	-3.02768
480	-4.0797		480	-2.89474
481	-4.08711		481	-3.07552
482	-4.29638		482	-3.01886
483	-3.71904		483	-3.08828
484	-3.40508		484	-3.15569
485	-2.81207		485	-3.15879
486	-2.31353		486	-3.10109
487	-2.06887		487	-3.20366
488	-2.0285		488	-3.21274
489	-2.27423		489	-3.00519
490	-2.63727		490	-3.20794
491	-3.31618		491	-3.05033
492	-3.63437		492	-3.36864
493	-4.06151		493	-3.23666
494	-4.45359		494	-3.07088
495	-4.05079		495	-3.11155
496	-3.41271		496	-3.30582
497	-3.14515		497	-3.15073
498	-2.36392		498	-3.03125
499	-2.04317		499	-2.75216
500	-2.04502		500	-2.83487
			501
			502
			503
			504
			505
			506
			507
			508
			509
			510
			511
			512
			513
			514
			515
			516
			517
			518
			519
			520
			521
			522
			523
			524
			525
			526
			527
			528

## Sheet: Fig2d
theta_m=0			theta_m=pi/2
FFT Frequency	Normalised Spectral amplitude		FFT Frequency	Normalised Spectral amplitude
MHz			MHz
0	4.49145		0	4.6177
2	0.0319668		2	0.0354491
4	0.0119037		4	0.025065
6	0.0145427		6	0.0164581
8	0.0101753		8	0.0139835
10	0.0154073		10	0.00788147
12	0.00770102		12	0.0150244
14	0.00792262		14	0.00970133
16	0.016541		16	0.0256394
18	0.0430412		18	0.0697835
20	0.0321899		20	0.0293687
22	0.0252672		22	0.018614
24	0.0295118		24	0.0171303
26	0.011809		26	0.0124755
28	0.014968		28	0.0100628
30	0.0169953		30	0.00146564
32	0.00596861		32	0.0132641
34	0.00969064		34	0.0132338
36	0.0140246		36	0.00544918
38	0.00659752		38	0.00707759
40	0.00345532		40	0.00571544
42	0.00352884		42	0.00858339
44	0.0146223		44	0.00393265
46	0.00477824		46	0.0186037
48	0.0100104		48	0.0131233
50	0.00601021		50	0.00674163
52	0.00571105		52	0.01121
54	0.00632072		54	0.0157777
56	0.00185647		56	0.0201536
58	0.0214344		58	0.0258094
60	0.0171976		60	0.0567035
62	0.0308162		62	0.208174
64	0.0283025		64	0.0490244
66	0.0088683		66	0.0243489
68	0.011861		68	0.0220566
70	0.020377		70	0.0242277
72	0.011595		72	0.00697573
74	0.0287237		74	0.010176
76	0.0307054		76	0.0140773
78	0.0665674		78	0.00265264
80	1		80	0.0354327
82	0.0551619		82	0.0133759
84	0.0288932		84	0.0156725
86	0.0196377		86	0.0173564
88	0.0127183		88	0.0197681
90	0.0108988		90	0.021941
92	0.0164884		92	0.0322413
94	0.0135079		94	0.0391988
96	0.0305387		96	0.0923661
98	0.0695624		98	0.269019
100	0.0450957		100	0.0975052
102	0.028496		102	0.0633582
104	0.0248739		104	0.053839
106	0.0222636		106	0.0453899
108	0.0322264		108	0.0340998
110	0.0145933		110	0.0370606
112	0.0200158		112	0.0339973
114	0.016987		114	0.0261905
116	0.0187646		116	0.0235243
118	0.0121834		118	0.0337178
120	0.0229075		120	0.0245829
122	0.0239028		122	0.0221587
124	0.0170152		124	0.0303786
126	0.0082074		126	0.0099226
128	0.016773		128	0.0256971
130	0.00864089		130	0.0184503
132	0.0149124		132	0.0220971
134	0.0174074		134	0.0261991
136	0.0179532		136	0.0141675
138	0.00148186		138	0.0159986
140	0.0154923		140	0.00877531
142	0.0131171		142	0.0252923
144	0.0126902		144	0.0175552
146	0.00584029		146	0.0133875
148	0.00191328		148	0.00938677
150	0.00458269		150	0.0151222
152	0.0134143		152	0.0114896
154	0.0163865		154	0.0113749
156	0.0165797		156	0.0139139
158	0.00665547		158	0.018692
160	0.0251033		160	0.0186939
162	0.0121347		162	0.0138788
164	0.0105697		164	0.0175997
166	0.0122329		166	0.00532954
168	0.00107148		168	0.0129834
170	0.0125112		170	0.0116513
172	0.0190133		172	0.00467654
174	0.0140353		174	0.0181751
176	0.0142571		176	0.0170766
178	0.0253047		178	0.0166913
180	0.0132937		180	0.00145587
182	0.0100834		182	0.0089158
184	0.0138245		184	0.0110907
186	0.0104064		186	0.0114053
188	0.00415952		188	0.00914851
190	0.0150139		190	0.0097054
192	0.00561537		192	0.0150257
194	0.0108416		194	0.0070703
196	0.00997529		196	0.00766422
198	0.00620604		198	0.014484
200	0.00897547		200	0.0113306

## Sheet: Fig2e
		Modulation Phase (Degrees)
		0	10	20	30	40	50	60	70	80	90	100	110	120	130	140	150	160	170	180	190	200	210	220	230	240	250	260	270	280	290	300	310	320	330	340	350	96	97	98	99
FFT Frequency (MHz)	0	0.0299963	0.0298915	0.0301931	0.0302805	0.0310199	0.0312882	0.0313029	0.031185	0.031034	0.0308394	0.0306173	0.0304885	0.0302888	0.0301918	0.0299508	0.0301355	0.0303069	0.0298709	0.0299079	0.0298135	0.0299437	0.0302048	0.0305065	0.0308157	0.0308744	0.0306264	0.030711	0.0306504	0.0305912	0.0306159	0.0306461	0.0305297	0.0302541	0.0298681	0.0300514	0.0301488	0.03788	0.03809	0.03804	0.03766
	2	0.000426982	0.000802865	0.000615482	0.00064298	0.00070265	0.000486373	0.000595867	0.000426067	0.000446801	0.000473495	0.000416535	0.00039459	0.000706506	0.000495908	0.000614781	0.000784112	0.00057006	0.000602216	0.000422616	0.000539646	0.000592418	0.000789458	0.000547553	0.00066638	0.000336961	0.000451835	0.000495793	0.000408586	0.00060871	0.000575909	0.000523132	0.000433142	0.000520137	0.000669802	0.000719998	0.000799092	0.000471112	0.000541719	0.000345427	0.000201516
	4	0.000158998	0.000316481	0.000340185	0.000204942	0.000520927	0.00029598	0.000311372	0.000154309	0.000215984	0.000334794	0.000333285	0.000309217	0.000308488	0.000208474	0.000317018	0.000421718	0.000495264	0.000351089	0.000377055	0.000187593	0.000535655	0.00050911	0.000210424	0.00036158	0.000320588	0.000246577	0.000229076	0.000272817	0.000351335	0.000383839	0.000261854	0.000260116	0.000115375	0.000385831	0.000282164	0.000374478	0.00027302	0.000282123	0.000241033	0.000123798
	6	0.000194247	0.000120811	0.000151519	0.000251774	0.000217813	0.000211087	0.000130913	0.000222218	9.24137e-05	0.000219831	0.000229076	0.000191855	0.000209957	0.000323632	0.000248969	0.000227579	0.00017811	0.000324028	0.000276856	0.000136027	0.000305889	0.000395886	0.000202458	0.00021393	0.000206047	0.00022844	8.87779e-05	0.000303536	0.000107109	0.000210968	0.000223074	0.000154415	0.000112266	0.000297786	0.000180639	0.000181929	0.000249486	0.000193833	0.000190375	5.31462e-05
	8	0.000135912	0.000347093	0.000160971	0.000174632	0.000213323	0.000246631	0.000195967	0.000227105	0.000110496	0.000186779	0.000209466	0.000173455	0.000124497	0.000281812	0.000102996	0.000160729	7.42798e-05	0.00012188	0.000262353	0.000265276	0.000159607	0.000257691	0.000153764	0.000169858	0.000249662	0.000153568	0.000214866	0.000127918	0.000163928	0.000169321	0.000127951	0.000195948	0.000184639	0.000247135	0.00013109	5.92491e-05	0.000140703	0.000166917	0.000214704	0.000161301
	10	0.000205796	0.000155599	0.000106609	7.86968e-05	0.000112005	0.000292376	6.96945e-05	0.000176551	1.91596e-05	0.000105273	6.0126e-05	0.000159877	1.95521e-05	1.87845e-05	0.000160274	0.000186079	9.06025e-05	0.000330334	0.00011338	8.66372e-05	9.74138e-05	4.36329e-05	0.000137268	0.000111121	0.000134345	9.80634e-05	4.13549e-05	0.000128561	0.000208865	3.51066e-05	0.00019388	8.71926e-05	0.000116645	8.65733e-05	4.11421e-05	7.45706e-05	0.000101858	0.000116189	0.000123157	7.84958e-05
	12	0.000102863	0.000249162	6.51073e-05	3.77372e-05	0.000175702	0.000115416	0.000178148	6.56865e-05	0.000179327	0.000200681	0.000164167	0.00012093	0.000111067	4.39667e-05	5.44571e-05	0.000106904	7.65708e-05	0.000127229	4.85461e-05	2.57401e-05	0.000121886	0.000175748	5.59862e-05	0.000102753	0.000128657	0.000112492	0.000234676	3.53399e-05	0.000174396	7.90016e-05	0.000107135	4.33409e-05	0.000184942	0.000131753	0.000109573	8.98484e-05	0.000307347	0.000150596	0.000215242	0.000244509
	14	0.000105823	0.000205195	0.00018334	0.000184862	0.000143243	0.000167262	7.68537e-05	0.000223587	2.632e-05	0.000129581	0.000173575	0.000172977	0.00025488	0.000206107	8.73395e-05	0.000156115	0.000251321	0.000199798	0.000159786	8.48631e-05	9.43746e-05	0.000127513	3.42006e-05	9.2977e-05	5.32487e-05	0.000119007	0.000114032	0.000149938	0.000262918	0.000157592	0.000102265	0.000146931	0.00017387	0.000133694	0.000121418	1.83638e-05	0.000313921	0.000288655	0.000367725	0.000436173
	16	0.000220938	0.000244019	0.000221548	0.000120433	0.000250375	0.000272339	0.000281543	0.000305509	0.000158668	0.000342467	0.000281162	0.000372955	0.000390751	0.000261313	0.000265008	0.000253899	0.000188717	0.000231769	0.000126044	0.000211246	0.000134344	0.000207188	0.00030904	0.00014185	0.000217812	0.000165243	0.000308792	0.000249902	0.000351069	0.000239404	0.000312025	0.000322258	0.000394465	0.000380211	0.000165546	0.000236661	0.000714523	0.000751401	0.000766763	0.000618914
	18	0.000574903	0.000654376	0.000646983	0.000607237	0.000681364	0.00054454	0.000697674	0.00084678	0.000893761	0.000932102	0.000896062	0.000793199	0.000700318	0.000802439	0.000543853	0.000414701	0.000534165	0.000320927	0.00049376	0.000315544	0.000327295	0.000231364	0.000254198	0.000252588	0.000255025	0.000354019	0.000394446	0.000171699	0.000171503	0.000446691	0.000278816	0.000349212	0.00045217	0.000451864	0.000480952	0.000339482	0.00194	0.0018	0.00159	0.00179
	20	0.000429963	0.000271124	0.000350357	0.000320716	0.000374305	0.000373815	0.000367073	0.000324781	0.000375223	0.000392279	0.0003429	0.000390218	0.000284664	0.000330953	0.00032089	0.000257777	0.000228704	0.000268212	0.000292957	0.000191347	0.000477026	0.000229735	0.000299196	0.00019262	0.000143919	0.000401768	0.000340055	0.000294361	0.000367808	0.000252789	0.000257964	0.000440612	0.000233947	0.000292907	0.000186151	0.000336345	0.000778865	0.000873293	0.000641586	0.000830443
	22	0.000337496	0.000402647	0.000310764	0.000297624	0.000392432	0.000183039	0.000242968	0.0003161	0.000309739	0.000248629	0.00017152	0.000238693	0.000128578	0.000331679	0.000204587	0.00039218	6.26805e-05	0.000296394	0.000290421	0.000109183	0.000133142	0.000290278	9.84453e-05	0.000362962	0.000178765	0.000263592	0.000257624	0.000106293	0.000219066	0.000343778	0.00032538	0.000135667	0.000317109	0.000198967	0.000388722	0.000371813	0.000403162	0.000648911	0.000544994	0.000561234
	24	0.000394191	0.000250337	0.000314878	0.000241328	0.000266602	0.000294224	0.000261546	0.000204065	0.000235733	0.00022881	0.000195609	0.000227769	0.000243409	0.000214164	0.000247624	0.000162816	0.000272872	0.000207246	0.00012687	0.000296959	0.000387681	0.000261697	0.000191931	0.000158032	0.000180754	0.000111754	0.000280234	2.23212e-05	0.000262468	0.00020718	0.000328239	0.000245362	0.000221622	0.00031784	0.000372881	0.000179344	0.00036758	0.000392129	0.000475948	0.000405862
	26	0.000157734	0.00015331	5.67493e-05	0.000176034	7.95201e-05	0.000212963	5.49792e-05	0.000179332	0.000135057	0.000166635	0.000237864	0.000144247	0.000185547	0.000180866	0.00020172	0.000132794	0.00011444	0.000171633	6.34565e-05	0.000402224	0.000195607	0.000242255	8.83055e-05	0.000203309	0.000117304	0.000168403	4.68324e-05	5.01894e-05	0.000227502	0.000234339	0.000285086	0.000152828	0.000168615	0.000173766	0.000210106	0.000104938	0.000164762	0.000366192	0.00030207	0.000416463
	28	0.000199929	0.000132076	0.000164204	9.19874e-05	5.10821e-05	5.57356e-05	0.000145071	0.000171932	0.000107609	0.000134409	0.000202429	5.24189e-05	0.000108023	3.24602e-05	3.75982e-05	0.000236589	0.000151572	0.000230365	0.000184904	0.000276136	0.000110543	0.000168512	7.8859e-05	0.000192488	0.000185183	8.05331e-05	0.000244537	0.000240954	0.000122083	0.000103466	0.000206025	0.000298847	0.000142473	0.000180404	9.07316e-05	0.000141361	0.000196511	0.000132181	0.000249314	0.000398022
	30	0.000227006	0.000279329	0.00014335	0.000145309	8.07709e-05	0.000219645	0.000112828	3.72706e-05	0.000134672	1.95766e-05	0.000108849	1.94871e-05	0.000201299	6.7689e-05	0.000172595	0.000130111	0.000280084	0.000268056	0.000255558	5.89418e-05	0.00025409	0.000124158	0.000114772	8.71332e-05	0.000174305	0.000163412	0.000173848	9.96669e-05	7.80308e-05	8.32197e-05	0.000235372	0.000102911	0.00011667	7.13784e-05	0.000278439	0.000222962	0.000247851	0.00027606	0.000123418	0.00016557
	32	7.9723e-05	0.000359812	0.000152844	0.000216629	0.000162602	9.57661e-05	0.000193401	4.3327e-05	5.36136e-05	0.000177169	0.000102611	0.000118	0.00021109	0.000146978	0.000180722	3.26538e-05	0.000257583	8.06756e-05	7.43147e-05	0.000270528	0.00016676	0.000151474	0.00017901	8.19559e-05	8.1363e-05	0.000112681	0.000198705	0.000135094	0.000166812	0.000168231	0.000148872	0.000101131	0.000138629	0.00020452	0.000220161	0.000202179	0.000127847	4.01109e-05	3.00803e-05	0.000162443
	34	0.000129438	0.00018875	9.42363e-05	0.000112408	7.55478e-05	4.96928e-05	0.000194858	0.000162141	8.02469e-05	0.000176764	9.84839e-05	0.000135669	0.000108555	0.000133115	0.000220222	7.91682e-05	0.000249471	0.000109186	0.000121124	0.000258683	8.13229e-05	0.000137508	7.82454e-05	0.000149263	0.000366431	0.000115122	0.000139409	0.000168297	6.04692e-05	9.16547e-05	5.54333e-05	0.000110052	2.83987e-05	4.55098e-05	0.000163746	0.000181439	0.000115003	0.000131522	0.000130089	0.000231424
	36	0.000187327	0.000111632	0.000179315	5.49532e-05	8.95853e-05	0.000180755	0.000122519	0.000144453	8.15032e-05	7.27849e-05	0.000145808	2.76941e-05	0.000167778	0.000133899	0.000122611	2.29966e-05	0.000229771	0.000148507	0.000303056	0.000144211	8.07612e-05	0.000217217	3.82992e-05	0.000164527	0.000113212	9.44402e-05	9.42312e-05	0.000149717	0.000137982	3.3958e-05	7.4325e-05	0.000124667	0.000207318	0.000161479	0.000304055	8.49309e-05	0.000138947	0.000156575	0.000196439	6.28755e-05
	38	8.81233e-05	8.66743e-05	0.000322551	7.03991e-05	0.000148983	0.000155004	0.000120665	0.000134355	0.000137349	9.45356e-05	0.000162125	0.000153387	0.000160819	0.000126118	4.6449e-05	0.000217263	0.000153638	8.77229e-05	4.8666e-05	7.48462e-05	0.000148052	0.000143238	0.000135211	1.14178e-05	0.00014201	0.000256435	0.000170984	8.2172e-05	0.000226342	0.000144812	0.00014798	0.000126369	0.000232257	0.000220547	0.000255118	0.000122059	0.000105215	0.000128773	0.000194067	0.000114052
	40	4.61529e-05	6.16797e-05	0.000114056	0.000210548	0.000136554	0.000118724	0.000242038	4.9562e-05	0.000151211	7.63413e-05	5.25576e-05	0.000135774	0.000116758	0.000135602	0.000140218	0.000141175	0.000148207	0.000155575	8.20965e-05	3.21648e-05	0.000120835	5.51674e-05	6.95705e-05	4.55934e-06	0.000177123	0.000155919	3.20809e-05	6.26724e-05	9.95176e-05	0.000105591	9.56915e-05	0.00016143	0.000128574	0.000102393	4.86759e-05	0.00021118	1.79277e-06	0.000146343	0.000184125	0.0001316
	42	4.71349e-05	0.000239715	3.314e-05	0.000121451	0.00011857	0.000108477	6.66954e-05	3.00262e-05	8.01353e-06	0.000114649	2.29879e-05	6.57631e-05	5.41454e-05	3.14587e-05	4.47873e-05	0.00013879	0.000224733	8.61194e-05	8.52211e-05	7.61055e-05	0.000168885	8.93055e-05	4.22711e-05	0.000147728	0.000122726	0.00023592	0.000152573	0.000145865	0.000116231	3.06759e-05	5.02502e-05	2.17227e-05	0.000139182	0.000111329	0.000147042	6.99742e-05	1.70732e-05	4.30226e-05	0.000112875	0.000100885
	44	0.000195311	0.000147988	0.000160365	4.84523e-05	0.000136931	0.000325283	0.00015386	0.000186307	0.000117909	5.25286e-05	0.00012497	1.57434e-05	0.000251111	0.000152964	0.000106506	0.000194706	0.000165447	0.000105422	1.87932e-05	8.72946e-05	0.000171825	0.000120306	0.000376362	8.47991e-05	0.000199305	0.000182047	0.000208873	0.000144944	7.49075e-05	0.000132504	0.000140562	5.34848e-05	4.56477e-05	0.000137827	8.93696e-05	0.00011083	9.96523e-05	4.74207e-05	0.000101206	0.000131992
	46	6.38231e-05	0.00019082	5.40299e-05	0.000241636	0.000216375	0.000153156	0.000184237	0.000134225	0.000167971	0.000248491	0.000102792	4.48277e-05	5.72138e-05	6.46167e-05	0.000185756	0.00013831	0.000195076	5.6293e-05	0.000170789	0.000199067	9.55094e-05	0.000298122	0.000274996	0.000172681	0.000100083	0.000135137	2.05177e-05	0.000140276	0.000102044	9.66405e-05	0.000104645	0.000112971	0.000169987	1.55351e-05	0.000212001	2.7043e-05	5.48269e-05	1.17279e-05	9.10446e-05	0.000248593
	48	0.000133709	0.000375408	8.87066e-05	0.000121382	0.000117856	0.000171955	0.000171779	0.000239405	0.000140638	0.000175289	3.87745e-05	0.000167077	0.000291279	5.60674e-05	0.000138181	0.000147846	0.000150424	0.000129675	0.000118581	0.000123279	0.000241728	0.00013112	0.000293831	9.90971e-05	6.38787e-05	9.44033e-05	0.000192429	0.000189576	0.000108563	0.000267161	0.000104404	0.000127895	0.000146368	8.48361e-05	6.34529e-05	0.000104744	0.000221501	0.000157517	0.000133243	0.000144575
	50	8.02787e-05	0.000216745	0.000191261	0.000201178	0.000155188	0.000306675	7.8195e-05	0.000103205	0.000207226	9.00483e-05	0.000138894	0.000147271	0.000173816	0.000101448	0.000191289	8.06895e-05	0.000197943	0.000143846	0.000133126	0.000271646	0.00024962	0.000182682	0.000215746	6.43128e-05	0.000163288	9.99738e-05	0.000248802	0.000169146	8.91229e-05	8.45854e-05	0.000213851	7.2761e-05	8.12486e-05	0.000177691	0.000210318	9.77048e-05	0.000161434	0.000201754	0.000163032	0.000136589
	52	7.62827e-05	8.61291e-06	0.000123376	0.000174482	0.000174471	0.00027697	0.000232231	0.000191351	0.000191817	0.000149733	0.000203544	7.1306e-05	8.53031e-05	0.000237757	0.000150435	0.00021884	0.000147095	6.60378e-05	0.000293771	9.61019e-05	0.000204737	0.000304048	0.000292727	0.00013209	0.000274028	6.01034e-05	0.000118781	0.000295936	8.92297e-05	0.000187002	0.000261614	0.000176397	0.000195788	0.000170063	0.000144017	0.000101398	0.000198612	0.000212962	0.000128094	3.53346e-05
	54	8.44261e-05	0.000118999	0.000147207	0.000124127	0.000211664	0.000209052	0.00024654	0.000203749	0.000212372	0.000210743	0.000263632	0.000228409	9.24487e-05	0.000202574	0.000194483	2.99133e-05	0.000107681	6.69585e-05	8.19025e-06	0.000108998	0.000285789	0.000164546	0.00024843	0.000291384	0.000207039	7.8471e-05	8.78128e-05	0.000155684	6.41058e-05	4.44935e-05	0.000240276	0.00021494	0.00010475	0.00015868	0.000106667	0.000153976	0.000341071	0.000149851	0.000239093	0.000216977
	56	2.47969e-05	0.000406268	0.000251422	0.000225515	0.000295662	0.000168416	0.00025318	0.000229492	0.000283484	0.000269192	0.000331945	0.000420943	0.000239889	9.02936e-05	0.000128118	0.000214168	0.000242938	4.74019e-05	0.000121832	0.000273102	0.000308311	0.000331076	0.000241264	0.000426843	0.000304824	0.000368387	0.000226299	0.000315691	0.000135226	0.000330606	0.000202892	0.000232856	4.29968e-05	5.41361e-05	4.78065e-05	0.000112802	0.000363502	0.000270848	0.000221371	0.000150164
	58	0.0002863	0.000285315	0.000421683	0.000212943	0.00041836	0.000328949	0.000414874	0.00049029	0.000384178	0.000344737	0.000406194	0.000465035	0.000373668	0.000420398	0.000191427	0.000105206	0.000152663	0.000109387	6.85653e-05	0.000157544	0.000330285	0.000296757	0.000468063	0.000431902	0.000462382	0.000419028	0.000519611	0.000514355	0.000335528	0.00055578	0.000303249	0.000320016	0.000416979	0.000218627	0.000126846	0.000127448	0.000154451	0.000180055	0.000141706	0.00014613
	60	0.000229709	0.000190332	0.000288055	0.000595839	0.000543139	0.000744209	0.000748427	0.000698384	0.000699234	0.000757392	0.000763788	0.000726932	0.000438673	0.000627276	0.000400355	0.000314797	0.000162739	0.000163729	0.000286127	0.000313323	0.000496972	0.000658751	0.000714048	0.000660557	0.00063477	0.00081447	0.000935383	0.000880183	0.000829136	0.000779379	0.000548162	0.000453209	0.000504835	0.000408944	0.000286905	0.000292297	0.000306976	0.000315092	0.000179673	0.000330671
	62	0.000411613	0.000614478	0.00127769	0.00145045	0.00156928	0.00212593	0.00241949	0.00268968	0.00289646	0.0027806	0.00289065	0.00261433	0.00234926	0.00183141	0.00146766	0.000945475	0.000715933	7.70832e-05	0.000400624	0.00111038	0.00149831	0.00165919	0.00231334	0.00234908	0.00265425	0.00301153	0.00326391	0.00317432	0.00324081	0.00278178	0.00257838	0.00211508	0.00190084	0.00136259	0.000833619	0.000665301	0.000425461	0.000451419	0.00028868	0.000340519
	64	0.000378037	0.000175478	0.000425287	0.000390226	0.000422807	0.000239378	0.000518518	0.000657075	0.000604351	0.000654821	0.000880374	0.000791412	0.000622112	0.000468767	0.000404526	0.000237137	0.000271814	0.000194436	0.000175352	0.000148941	0.000392107	0.000296642	0.000366072	0.000342232	0.000544561	0.000692643	0.000837329	0.000728204	0.000969361	0.000742845	0.000435956	0.000563373	0.000536143	0.000572472	0.000357306	0.000394226	0.000485406	0.000550309	0.000399556	0.000553771
	66	0.000118454	0.000400935	0.000281527	0.000155085	0.000163764	0.000189451	0.000309218	0.000350445	0.000314929	0.000325229	0.000389243	0.000415863	0.000326813	0.000262504	0.000175271	0.000168543	3.81129e-05	0.000178763	0.000144597	0.000161226	0.000159142	8.19648e-05	0.000178178	0.000329447	0.000216193	0.000301929	0.000300264	0.000594957	0.000510549	0.000258996	0.000360085	0.0004658	0.0004482	0.000227742	0.000115451	0.000117052	0.000729634	0.000688458	0.000660044	0.000688458
	68	0.000158428	0.00017072	0.000179012	5.53357e-05	8.36844e-05	0.000306185	0.000236856	0.000224132	0.000223833	0.000294611	0.000301171	0.000156305	0.000350694	0.000124947	0.000178053	0.000132407	9.29423e-05	0.000229424	0.000171448	0.00024228	6.93454e-05	0.000236741	0.000115436	3.66295e-05	0.000139802	0.000183052	0.000230396	0.000425172	0.000278285	0.000190887	0.000381454	0.00028452	0.000306518	0.000294665	0.000328964	0.00014782	0.00103	0.0011	0.00104	0.000943167
	70	0.000272177	0.000217378	0.000214117	0.000121978	9.78483e-05	4.32386e-05	0.000175772	0.000299125	8.6168e-05	0.00032361	0.000202762	0.000220025	0.000311063	0.000251693	0.000160206	0.000320201	0.000147201	0.000132135	0.000159359	8.26295e-06	7.26918e-05	0.00011908	9.15812e-05	0.000243454	7.10013e-05	0.000195494	0.000226077	0.00024984	0.00033074	0.000156653	8.48493e-05	0.000389511	0.000261973	0.000442575	0.000251515	0.000295585	0.00209	0.00193	0.00173	0.00167
	72	0.000154875	0.000425918	0.000339731	0.00021891	0.000174927	0.000131606	0.000251216	2.24317e-05	5.06918e-05	9.31752e-05	0.000141112	0.000139989	0.000223696	0.000121571	0.000236238	0.000203325	0.000242914	0.000272688	0.000128882	0.000268177	0.000219789	0.000194035	0.000103569	0.000246487	1.66939e-05	0.000236085	0.000151064	0.000104338	0.000112032	0.000149845	0.000165671	0.000151918	0.000320944	0.000207378	0.000185429	0.000213728	0.0018	0.0023	0.00244	0.00226
	74	0.000383663	0.000366338	0.000265418	0.000319406	0.000258512	8.89474e-05	0.000217098	0.000180834	3.38578e-05	0.000135922	0.000139871	0.000161122	0.000263577	0.000271689	0.000361125	0.000327901	0.000451902	0.000340981	0.000191053	0.000392135	0.000225429	0.0001109	0.00017694	0.00022749	0.000256006	2.61343e-05	6.68577e-05	0.00019317	0.000328241	0.000109706	0.00021202	0.000384133	0.000234319	0.000373434	0.000214692	0.000343296	0.00129	0.00142	0.00162	0.00151
	76	0.000410133	0.000432595	0.000421683	0.000299052	0.00023862	0.000261155	0.000128618	5.55412e-05	5.69886e-05	0.000188031	0.000171814	9.81271e-05	0.000219384	0.000192217	0.000266763	0.000380882	0.000423306	0.000554708	0.000437772	0.000554476	0.000457782	0.000224428	0.000199586	0.000327175	0.000233961	0.000131193	0.00014159	0.00015548	0.000128213	0.000333886	0.000201475	0.000559114	0.000359277	0.000381567	0.000480811	0.000403709	0.00134	0.00139	0.00138	0.00137
	78	0.000889144	0.000701649	0.000747068	0.000725612	0.000630197	0.000484052	0.000347657	0.000298422	0.000213699	3.54315e-05	0.000347078	0.000279783	0.00060092	0.000354188	0.000597168	0.000679211	0.000612493	0.000712645	0.000756071	0.000780899	0.000684517	0.000607547	0.000600146	0.000418249	0.000316325	0.000191886	0.000149455	8.09227e-05	0.000218764	0.000374098	0.000489518	0.000617592	0.000742591	0.000749163	0.00064734	0.000752541	0.00156	0.00158	0.00133	0.00107
	80	0.013357	0.0127586	0.0124112	0.0114399	0.0104856	0.00908265	0.00720185	0.00519813	0.00293684	0.000473276	0.00218748	0.00438604	0.00658161	0.00856421	0.0102276	0.0118539	0.0128981	0.0133284	0.0135704	0.0133925	0.0125643	0.011688	0.0102822	0.00893986	0.00663154	0.00439559	0.00188766	0.000671973	0.00270377	0.00497523	0.00720707	0.00912851	0.0105571	0.0115727	0.0123497	0.0130345	0.00103	0.0013	0.00151	0.0012
	82	0.0007368	0.000589503	0.000676435	0.000477389	0.000545976	0.000392817	0.000467758	0.000498543	0.000351452	0.000178662	0.000109957	0.000151694	0.000348595	0.000464311	0.000505666	0.000583941	0.000768386	0.000730357	0.000837591	0.000855813	0.000701614	0.000551784	0.000661272	0.000532033	0.000508187	0.000369893	0.000330972	0.00021477	0.00014994	0.000237022	0.000438221	0.000319678	0.000465517	0.000678566	0.000582997	0.000642039	0.000794728	0.000912163	0.000965884	0.0012
	84	0.000385927	0.000412463	0.000320187	0.000417866	0.000179624	0.000373184	0.000203164	0.000236387	0.000172788	0.000209339	9.13055e-05	2.93113e-05	0.000266392	0.000240362	0.000162285	0.000133754	0.000297196	0.000510385	0.00039793	0.000530553	0.000391369	0.000302335	0.000350694	0.000198443	0.000141649	0.000139228	0.000183652	0.000299833	0.000213095	0.000175155	0.0002479	0.000146764	0.000268842	0.000128856	0.000408763	0.000299371	0.000536516	0.000511149	0.000653809	0.000839754
	86	0.000262302	0.000307743	0.000144873	0.000274629	0.000242425	0.000176593	0.000129104	0.000247139	0.000236357	0.00023183	0.000216874	0.00010592	0.000213313	6.93431e-05	0.00018424	0.000238425	0.000117831	0.000215703	0.000215425	0.000329665	0.000274958	0.00025795	0.000125271	0.000197499	0.000378981	0.000319478	0.000208419	0.000311363	0.000190267	0.000193664	0.000148415	0.000152065	0.000129011	0.000211885	0.000225298	0.000183979	0.000269356	0.000539068	0.000565061	0.000761608
	88	0.000169879	0.000268027	0.000362491	0.000174546	0.000235094	0.000357332	0.000277118	0.000342434	0.000299137	0.000264044	0.000286816	0.000156376	0.000324393	0.000357312	0.000193234	0.000245505	4.92176e-05	0.000117075	9.72886e-05	0.000131469	0.000193771	0.000130311	9.29691e-05	0.000217636	0.000230712	0.000308559	0.000273569	0.000175827	0.000287505	0.000154695	0.000103947	0.000109094	3.50581e-05	0.000137614	0.000191634	7.6007e-05	0.000352823	0.000460407	0.000437763	0.000578888
	90	0.000145576	0.000207382	1.33807e-05	0.000223065	0.000291878	0.000223306	0.000268845	0.000243995	0.000332036	0.000293067	0.000218875	0.00016897	0.000228173	0.000131757	9.32403e-05	9.5869e-05	9.85581e-05	0.000272574	0.0001121	0.000180562	0.000282715	0.000377068	0.000365145	0.000185772	0.000251808	0.000324787	0.000148292	0.000158623	0.00024061	0.000158056	0.000299545	0.00020872	8.86239e-05	0.000114504	0.000186718	0.000145395	0.000394114	0.000286643	0.000355147	0.00043242
	92	0.000220237	0.000175808	0.00011332	0.000181109	0.000207573	0.00029192	0.000469984	0.000399092	0.000498437	0.000430649	0.000320043	0.000270753	0.00023439	0.000322101	0.000207505	0.000214953	0.000158321	0.000214229	4.88557e-05	6.50994e-05	0.00015093	0.000262425	8.74714e-05	0.000290925	0.00043112	0.000321352	0.000665071	0.000300748	0.000226994	0.000271186	0.000434058	0.000461111	0.000203294	0.000253548	0.000255825	0.000246761	0.000324505	0.000119276	0.000363675	0.000419463
	94	0.000180426	0.000421619	0.000350534	0.000525847	0.000504644	0.000536822	0.000487983	0.000608689	0.000509113	0.00052358	0.000674461	0.000555276	0.000525882	0.000571075	0.000424046	0.000367002	0.000149118	9.38467e-05	0.00020471	0.000156183	0.000209397	0.000255974	0.000490996	0.00048085	0.000555384	0.000553307	0.00053473	0.000569896	0.000619592	0.000551208	0.000508601	0.000428473	0.000451952	0.000190838	0.000177524	0.000323312	0.000289174	0.000168408	0.000361273	0.000414218
	96	0.000407907	0.000610395	0.000646871	0.000681121	0.000836722	0.000877388	0.0010106	0.00105746	0.00113025	0.00123374	0.00118402	0.00118334	0.00095238	0.000793355	0.000768409	0.000528121	0.000430133	0.00021451	4.2913e-05	0.000200671	0.000318175	0.000574825	0.000705417	0.00082392	0.000867724	0.00111193	0.00127141	0.00121329	0.00110971	0.00105416	0.000988736	0.000832311	0.00103103	0.000699894	0.000327041	0.000315095	0.000748122	0.000353324	0.00034673	0.000283836
	98	0.000929148	0.0011541	0.00161895	0.00213999	0.00266345	0.00282379	0.00338256	0.0037389	0.00374103	0.0035933	0.003435	0.00328296	0.00283765	0.00247551	0.00194644	0.00145019	0.000822315	0.000410075	0.000738952	0.00121764	0.00156423	0.00222723	0.00277556	0.00317133	0.00363086	0.00389878	0.00395306	0.00370864	0.00375794	0.00341783	0.00301766	0.00264761	0.00218976	0.00158591	0.00116749	0.000986805	0.000225949	0.000678804	0.00081342	0.000179166
	100	0.000602346	0.000600442	0.000846956	0.00102482	0.00115047	0.00141504	0.00144733	0.0012668	0.00138861	0.00130238	0.0012841	0.00112337	0.000928761	0.00091552	0.000665794	0.000586267	0.000559535	0.000541279	0.0004993	0.000634591	0.000696914	0.00103032	0.00114934	0.00132154	0.00128855	0.00139619	0.00149381	0.00143589	0.0011895	0.00132286	0.00126682	0.000954615	0.000807896	0.000566954	0.000296888	0.000499992	0.000175441	0.000201686	0.000121035	0.00043426
	102	0.000380623	0.000401174	0.000553162	0.000704617	0.000898588	0.000816997	0.000872658	0.00110558	0.000918144	0.000846278	0.000926692	0.000726105	0.000657109	0.000680679	0.000576206	0.000603521	0.000470099	0.000177519	0.000576002	0.000573789	0.000376869	0.000692001	0.000828479	0.000778738	0.000958146	0.00108966	0.000957088	0.00102977	0.00090465	0.000943539	0.000694405	0.000646348	0.000574535	0.000482474	0.000502332	0.000428967	0.000185695	0.000249137	0.000256869	0.000273961
	104	0.000332242	0.000440977	0.000540084	0.000533526	0.000665505	0.000685771	0.000672263	0.000790004	0.000693679	0.00071913	0.000685501	0.00069327	0.000423081	0.000351262	0.000438486	0.000392984	0.000194301	0.000517811	0.000408615	0.000346257	0.000403733	0.000654643	0.000591663	0.000698375	0.000676604	0.000874558	0.000772034	0.000655157	0.000775765	0.000667823	0.000579143	0.000571579	0.000480903	0.000193659	0.000492698	0.00045618	0.000161869	0.000297448	0.000104456	0.000190858
	106	0.000297376	0.000487705	0.000447739	0.000392726	0.000487156	0.000419397	0.000490587	0.000673993	0.000597928	0.000606275	0.00051173	0.000546222	0.000457756	0.000457848	0.000454515	0.000431477	0.000283565	0.000310436	0.000260255	0.00031457	0.000333824	0.000430693	0.000385869	0.000586507	0.000647001	0.000684023	0.00050732	0.000648514	0.000586774	0.000586085	0.000590185	0.000335211	0.000430738	0.000366438	0.000285981	0.000244145	0.000213932	6.9193e-05	7.86678e-05	0.000191017
	108	0.000430449	0.000243972	0.000399728	0.000311985	0.000377423	0.000497232	0.000562622	0.000415325	0.000620703	0.000455473	0.000468874	0.00043606	0.000480377	0.000334927	0.00032969	0.000290039	0.000279134	0.000131966	0.000241887	0.000220075	0.000331444	0.000446917	0.000513396	0.000525848	0.000594893	0.000537195	0.000438413	0.000633728	0.000554873	0.000498034	0.000437411	0.000507229	0.00041399	0.000376708	0.000192346	0.000325984	0.000189972	0.000226288	0.000167845	9.8987e-05
	110	0.000194924	2.14062e-05	0.000379014	0.000295043	0.000315483	0.00044822	0.00034962	0.000415832	0.000517484	0.00049502	0.000664762	0.000488395	0.000348413	0.000309008	0.000216544	0.000176327	0.000368327	0.000410048	0.000278302	0.000367163	0.000279909	0.000307309	0.000434757	0.000379993	0.000441536	0.000484596	0.000357617	0.000447387	0.000443031	0.000624417	0.000435583	0.000463771	0.000377808	0.000368912	0.000358674	0.000350651	0.000203266	0.000312488	0.000139676	6.97507e-05
	112	0.000267352	0.0002935	0.00030593	0.000420991	0.000329368	0.000482633	0.000358188	0.00043642	0.000367461	0.000454104	0.000389061	0.000471155	0.000267248	0.000440777	0.00036627	0.000272568	0.000263262	0.000363879	0.000215376	0.000298907	0.000203059	0.000181159	0.00033546	0.000436149	0.000291047	0.000518307	0.00047469	0.00027312	0.000434891	0.000455513	0.000192295	0.0003899	0.000260108	0.000391113	0.000112381	0.000362691	0.000551455	0.000365349	0.00019519	0.000108184
	114	0.000226897	0.0004301	0.000329748	0.000249046	0.000377829	0.000338316	0.000333325	0.000433729	0.000324686	0.000349828	0.000389345	0.000340773	0.000347419	0.000308441	0.000256219	0.000292265	0.000208227	0.000307646	0.00018595	0.000213359	0.0003182	0.000239608	0.000358903	0.00039465	0.000439621	0.000349844	0.000344865	0.000345099	0.000406933	0.000301953	0.000346914	0.000322372	0.00029838	0.000305354	0.000361807	0.000333384	0.00102	0.000656219	0.000661831	0.000289785
	116	0.00025064	0.000283631	0.000337925	0.000233331	0.000229333	0.000298298	0.000358993	0.00033455	0.000339895	0.000314215	0.000531345	0.000321753	0.000337832	0.00031775	0.000214728	0.000202073	0.000245575	0.000223144	0.000317854	0.000324539	0.000239927	0.00033426	0.00033407	0.000296643	0.000451075	0.000405143	0.000333915	0.000294745	0.000263676	0.000387564	0.000284765	0.000353339	0.000315978	0.000301244	0.000303393	0.000159182	0.000853336	0.00104	0.000991404	0.000440851
	118	0.000162735	0.000131008	0.000204851	0.000200515	0.000441535	0.000383932	0.000422744	0.000375038	0.000497917	0.000450371	0.000363931	0.000381225	0.000357612	0.000354791	0.000314876	0.000373031	0.000318321	0.000194264	0.000206723	0.000349402	0.000223905	0.000253488	0.000317121	0.000221088	0.000286779	0.000306196	0.000346135	0.000541866	0.000358325	0.000208234	0.000290094	0.000317879	0.000323756	0.000248551	0.000261175	0.000212833	0.00079052	0.000814605	0.000873733	0.000845345
	120	0.000305977	0.000314723	0.000302498	0.000346117	0.000482314	0.000180814	0.000254915	0.000246032	0.000381861	0.000328355	0.000423146	0.00036743	0.000234381	0.000278303	0.000341385	0.000224832	0.000199175	0.000254349	0.00016064	0.000146422	0.000188444	0.000273313	0.000289219	0.000279323	0.000304638	0.000342839	0.000362489	0.000301583	0.000366867	0.000218057	0.000273884	0.000360627	0.000249592	0.00034103	0.000214286	0.000149491	0.000763501	0.000761508	0.0006877	0.000490119
	122	0.00031927	0.000474188	0.000197139	0.000410747	0.000381918	0.000257307	0.000327494	0.000268952	0.000298607	0.000295975	0.000334469	0.000269474	0.000252681	0.000457715	0.000249179	5.92287e-05	0.000152749	1.53307e-05	0.000168308	0.000123228	0.000189792	0.000302698	0.000144013	0.000280931	0.000198401	0.000280041	0.000358433	0.000372787	0.000324232	0.000261923	0.000299018	0.000285743	0.000264044	0.000381617	0.000350271	0.000239662	0.000963977	0.000884755	0.000612444	0.000555223
	124	0.000227273	0.000354269	0.000163477	0.000236203	0.000296141	0.000388898	0.000206154	0.000353243	0.000214662	0.000405768	0.000252654	0.000440096	0.00035581	0.000297274	0.000166515	0.000343916	0.000248089	0.000220075	0.000334883	0.000217637	0.000264855	0.000261025	0.000284728	0.000357597	0.000204153	0.000365411	0.000309022	0.000391405	0.000297366	0.000329151	0.000229637	0.000246386	5.7622e-05	0.000184361	0.000220474	0.000256757	0.000659001	0.000891959	0.000863367	0.000576561
	126	0.000109627	0.00011085	0.000245257	0.000330519	0.000224512	0.000325361	0.000240481	0.000245128	0.000348319	0.000132537	0.000358406	0.000364349	0.000202729	0.000219721	0.000202083	0.000317399	0.00025735	0.000171669	0.000192151	0.000142723	0.000313895	0.000196335	0.000293322	0.000318284	0.00021623	0.000368765	0.000472197	0.000326246	0.000379598	0.000231657	0.000289955	0.000240371	0.000370906	0.000249237	0.00028983	0.000356704	0.000472132	0.000625974	0.000823741	0.000762282
	128	0.000224038	0.000320302	0.000150653	0.000257429	0.000336449	0.000412065	0.000303434	0.000245919	0.000232539	0.000343237	0.000126878	0.000239191	0.000302043	0.00025806	0.000184038	0.000298704	0.000209758	0.000135503	0.000153896	0.000189591	0.000337476	0.000252222	9.63111e-05	0.000240144	8.12028e-05	0.000405913	0.000346119	0.000241786	0.000235112	0.000299376	0.0002274	0.000253699	0.000143362	0.000169204	0.000338674	0.000238099	0.00038404	0.000431192	0.000512037	0.000661594
	130	0.000115417	0.000388451	0.00018447	0.000184639	8.55253e-05	0.000203883	0.000216263	0.000361097	0.00019108	0.000246442	0.000159917	0.000267442	0.000126673	0.000163022	0.00027695	0.000210753	0.000142485	0.000195698	1.31873e-05	0.000161469	0.000184437	0.000407779	0.000270709	0.000215817	0.000343237	0.000321222	7.29331e-05	0.000305624	0.000282432	0.000330967	0.000249607	0.000112763	0.000120912	0.000151122	0.000170086	0.000264338	0.000347037	0.000351191	0.000535396	0.000412514
	132	0.000199186	8.91341e-05	0.000193271	5.3017e-05	0.000241926	0.000320086	0.000205676	0.000187475	0.00030309	0.000295152	0.000170393	0.000156486	0.000203219	0.000230182	0.00027217	0.000388245	0.000296856	2.7432e-05	0.000208456	0.000134349	0.000201159	0.000280232	0.000251622	0.000313545	0.000208656	0.000192683	0.000300487	0.000341446	0.00022392	0.000268685	0.000305815	0.000341617	0.000199534	0.000299586	0.000218151	0.000228218	0.000370974	0.000414049	0.000461525	0.00039597
	134	0.000232512	0.000122586	0.000294336	0.000114673	0.000221926	0.000186786	0.000265954	0.000291112	0.000118693	0.000349942	0.000300196	0.000248652	0.000260097	0.000242974	0.000247235	0.000146666	0.000177592	0.000207044	0.000159356	0.000154707	0.000198063	0.000129104	0.000217875	0.000326883	0.000246005	0.000427034	3.70519e-05	0.000255164	0.000229541	0.000198407	0.000146331	0.000356247	0.00015683	0.000236706	0.000158451	0.000322937	0.000377644	0.000351738	0.000340518	0.000373061
	136	0.000239801	0.000266921	0.000176105	0.000256618	7.62201e-05	0.000309478	5.56337e-05	0.000359661	0.000246813	0.000189236	0.00012028	0.000181374	0.000246293	0.000190401	0.000243251	0.000182494	0.000124018	0.000144483	0.00017363	0.000138627	6.96258e-05	0.000118501	0.00025289	0.000270092	0.000180524	0.000240671	0.000188607	0.00020833	0.000277521	0.00023107	0.000169131	0.000327525	0.000293249	0.000123519	0.000274968	0.000252617	0.000369375	0.000327402	0.000277924	0.000521473
	138	1.97932e-05	0.000309812	0.000252911	0.000214773	0.000284855	0.000163944	0.00013803	0.000228886	0.000242771	0.000213694	0.000119463	0.000184793	0.000145375	0.000325043	0.000316374	0.000220908	0.000107723	9.79706e-05	7.71794e-05	0.000244351	0.000248115	0.000171493	0.000290112	0.000330756	0.000310819	0.000269488	0.000251385	0.000235628	0.000405913	0.000318036	0.000250852	0.000150046	0.000131479	0.000367407	0.000193116	0.000293848	0.000359279	0.000369691	0.000267589	0.000426041
	140	0.000206931	0.000165466	0.000115099	0.00016813	0.000284418	0.000398647	0.000193841	0.000315222	0.000261096	0.000117212	0.000127865	0.00039385	0.000130937	0.000205389	0.000253369	8.59385e-05	0.000140261	0.000287784	0.000141821	0.000150803	0.000147964	0.000202504	0.000242169	0.000192114	0.000251149	0.000306143	0.000222939	0.000266771	0.000299165	0.000217931	0.000335527	9.98832e-05	0.000190656	0.000206067	0.000191023	0.000191572	0.00028764	0.000181109	0.000221793	0.000317876
	142	0.000175206	0.000174486	0.000220405	0.000239387	0.000167455	0.000301584	0.000147612	0.000250065	0.000185017	0.00033783	0.000144411	0.000211607	0.000132461	4.91187e-05	0.000177371	0.000307457	0.000285283	5.55081e-05	6.25053e-05	0.000138781	0.00017465	0.000107262	0.000144454	0.000174987	0.000275224	0.000306421	0.000196352	0.000273908	0.00034967	8.05455e-05	0.000124454	0.000311814	0.000217258	0.000186166	0.000147693	0.000295657	0.000410564	0.000294675	0.000187676	0.00018261
	144	0.000169503	0.000285518	0.00012601	0.000189454	0.000179678	0.000252928	8.72397e-05	0.000235333	0.000298997	0.000234486	0.000188705	0.000213292	0.000124147	0.000175905	0.000212473	0.000173348	0.000177315	0.000266271	0.000180098	7.75607e-05	5.44855e-05	0.000300441	0.000227767	0.00016043	0.000269817	9.11936e-05	0.000274832	0.0001884	0.000175823	0.000428724	0.000229206	0.000165327	0.000202524	0.000128642	0.000228409	0.000159948	0.000366609	0.000285397	0.0002615	0.000325554
	146	7.8009e-05	0.000289882	0.000178773	0.00022228	0.000212197	0.000162623	0.000244768	0.000205093	0.000257568	0.000178817	0.000258668	0.000255656	0.000199719	0.00017069	0.000357607	0.000156659	0.000128217	0.000324596	0.000280468	0.000119735	0.000295252	0.000321878	0.000196681	0.000288259	0.000216202	0.000214568	0.000198081	4.9527e-05	0.000150878	0.00032252	0.000113296	0.000143	0.00019717	9.42271e-05	8.54334e-05	0.0001794	0.00036861	0.000250842	0.000335191	0.000342659
	148	2.55558e-05	0.000110471	0.000192688	0.000113845	0.000185581	0.000148727	0.000128567	0.000120408	0.000215336	0.000125379	0.000345113	0.000188349	0.000224265	9.53616e-05	0.000199519	0.000151549	0.000133284	7.41305e-05	0.000188247	7.93681e-05	2.51589e-05	0.00037693	0.000184596	8.77753e-05	9.72277e-05	0.000216487	3.04375e-05	0.000207036	0.000161607	0.000348312	0.000264951	6.53162e-05	0.000238549	0.000249006	0.000159788	0.00015106	0.000296939	0.000314954	0.000226697	0.000362081
	150	6.12112e-05	5.25031e-05	0.000158622	0.0002527	0.000252519	8.0629e-05	0.000213094	0.000218486	0.000189665	0.000201987	0.000174022	0.000150316	0.00015969	0.000106424	0.000261969	0.0002263	0.000321157	9.3888e-05	0.000298376	9.90861e-05	0.000176632	9.08002e-05	7.35046e-05	0.00047613	0.000148725	0.000143341	0.000189834	0.000202576	0.000174983	0.000177246	0.000197822	7.37937e-05	0.000150019	6.09568e-05	0.000243109	0.000182441	0.000280421	0.000294776	0.00023311	0.000189803
	152	0.000179176	0.000248603	0.000207487	0.000260155	0.000105397	0.000129739	0.000176174	0.000233271	0.000206114	0.000153467	0.000221125	0.000125219	0.000272935	0.000223295	0.000196884	0.000140367	0.000163579	0.000244919	0.000165792	0.000195894	0.000162583	0.000168583	0.000307263	0.000141989	0.00028988	0.000205305	0.000295517	0.000242312	0.000282298	0.000312823	0.000235865	0.000140001	0.000233323	0.00019213	0.000189783	0.000192415	0.000339572	0.000356929	0.000343934	0.00026064
	154	0.000218876	0.000337907	0.00025893	6.95278e-05	0.00015886	8.87085e-05	0.00020099	0.000302379	0.000250093	0.000151936	0.000153698	0.000138525	0.000147189	0.000148097	0.000108679	0.00030645	1.79014e-05	0.000232738	0.000170156	8.84439e-05	0.00022465	0.000132576	0.000220637	0.000205976	0.000203478	0.000343239	0.000150478	0.000347955	0.00029548	0.000309576	0.000215872	0.0002043	0.000328019	0.000111796	0.000134757	5.91853e-05	0.000170157	0.000157062	0.000329433	0.000268451
	156	0.000221456	4.11297e-05	0.000103768	0.000116931	0.000102397	0.000184721	0.000292782	3.98028e-05	0.000125623	0.000185848	0.000261374	0.000210327	9.51109e-05	7.94401e-05	0.000121808	0.000156292	0.00017085	0.000127877	6.1617e-05	9.95892e-05	8.99537e-05	0.000158564	0.000260346	0.000102118	0.000276219	0.000139285	0.000110393	0.000261241	0.000143899	0.000100818	0.000284386	0.00013977	0.000231431	8.48968e-05	0.000128661	0.000173676	0.000127719	0.000296512	0.000207254	9.40472e-05
	158	8.88974e-05	0.000153309	0.00011633	0.000143709	0.000234638	0.00025118	0.000234432	0.000149564	9.33498e-05	0.00024967	6.93772e-06	0.000272822	0.000143181	0.000150235	0.000217935	9.81848e-05	0.000133744	0.000148926	0.000194162	0.000312451	8.91673e-05	0.000112303	8.29805e-05	7.95848e-05	0.000123013	0.000175118	0.000114225	0.000252654	0.000148152	0.000210582	0.00024377	0.00013114	9.56589e-05	0.000173588	0.000111673	7.75379e-05	0.000203483	0.000390159	0.000229811	0.000225597
	160	0.000335306	0.000534774	0.000378477	0.000431422	0.000538694	0.000550248	0.000554484	0.000515567	0.000503735	0.000249695	0.000373437	0.000415538	0.000271328	0.000329713	0.000372037	0.000323738	0.000400777	0.00021774	0.000597391	0.000422697	0.000601104	0.000561979	0.000603083	0.000639673	0.000414994	0.000465297	0.000288379	0.000464855	0.000309561	0.000241089	0.000342444	0.00015661	6.84941e-05	0.000161643	0.000279373	0.000188182	0.000155714	0.000217642	0.000248663	0.000170366
	162	0.000162084	0.000155881	0.000241925	0.000240904	0.000144169	0.000117802	0.000248162	0.000182982	7.51933e-05	0.00018538	0.000203284	0.000164542	0.000226561	0.000235554	0.00023372	0.000182979	0.000158895	0.0001992	0.000125703	0.000273347	0.000300471	8.7307e-05	0.00024122	0.00022881	0.000233005	0.000115688	0.0001663	0.000211362	0.000238406	0.000203045	0.000175896	4.66307e-05	0.000200161	0.000295983	0.000123735	0.00028858	0.00016932	0.000213432	0.000316462	0.000258743
	164	0.00014118	0.000121353	0.00020289	0.000222277	0.00016334	0.000143033	0.000252257	0.000189715	0.00021332	0.00023508	0.000234361	0.000202964	0.000155988	8.8112e-05	0.000223989	0.000129693	0.000329956	0.000167173	0.000260565	0.000128103	0.000165403	0.000107908	0.000196476	3.20417e-05	7.89668e-05	0.000215677	7.22355e-05	0.00010125	4.56581e-05	0.000210853	0.000198921	0.000108241	0.000144759	0.000196932	1.99712e-05	0.000127143	0.000249215	0.000169322	0.000368563	0.000173049
	166	0.000163396	0.000205775	0.000232507	8.69114e-05	0.000249065	0.000160091	0.000206871	4.7877e-05	0.000240563	7.11869e-05	0.000164492	3.00996e-05	0.000268948	0.000241521	0.000315076	9.29339e-05	7.45867e-05	0.000135962	0.00012665	0.000212414	0.000117017	0.000212749	0.000140968	0.000188934	0.000105355	0.000180165	3.51947e-05	0.000202021	8.11483e-05	0.00017711	0.00026572	0.000145612	0.000194779	0.000165131	0.000118939	4.22822e-05	0.00028435	0.000371564	8.28621e-05	0.0002246
	168	1.43118e-05	0.000352191	0.000229906	0.000122697	0.000118205	0.000153303	6.92505e-05	0.000191929	8.1217e-05	0.00017342	0.000226411	0.000113649	0.000233174	0.000128973	0.000121277	0.000129988	0.000157742	0.00024012	0.000232627	8.52763e-05	3.01021e-05	0.000186307	0.000220697	0.000158141	0.000112544	7.50879e-05	0.00018746	7.35002e-05	0.000143408	0.000229705	8.28287e-05	0.000124656	0.000201731	0.000193086	8.19632e-05	0.000269752	8.58121e-05	0.000331952	0.000264871	0.000312702
	170	0.000167112	0.000188354	0.000176998	0.000188041	0.000164294	0.000173298	0.000221476	0.00023152	0.000140947	0.000155627	0.000125104	0.000210545	3.47835e-05	9.3317e-05	0.000181496	0.000169469	0.000315645	0.000253292	0.000259336	0.000177612	0.000148001	0.000206866	0.000251324	0.000160678	0.000351255	0.000159515	0.000116559	5.74373e-05	0.000269082	0.000333412	9.39987e-05	0.000147297	0.000149356	0.000201485	0.000117667	0.000194674	0.000275624	0.000259303	0.000271478	0.000256447
	172	0.000253962	0.000187655	0.00011189	0.000286068	0.000106402	5.28171e-05	6.84768e-05	0.000177159	7.42116e-05	6.24647e-05	1.54554e-05	0.000134014	0.00026749	0.000138319	0.00011613	9.21808e-05	0.000208426	8.26802e-05	0.000123728	0.000221499	6.25969e-05	0.000143156	0.000305879	0.000136868	0.000160041	0.000323692	0.000170449	0.000144982	0.000165364	0.000104821	0.000230423	0.000147165	0.000109365	0.000212327	0.000106713	9.57658e-05	0.000236849	0.000209134	0.000280827	0.000242083
	174	0.00018747	9.92158e-05	6.10107e-05	3.08369e-05	0.000146234	0.000215533	0.000154477	0.000177765	0.000141425	0.000242766	0.000225002	0.000118271	8.27121e-05	0.000216056	0.000130902	0.000130791	0.000191317	0.00014555	4.19816e-05	0.000167523	0.000265571	1.70794e-05	4.86196e-05	0.000143022	0.00018993	0.000219353	0.000136496	0.000197338	0.000161913	0.000228439	0.000340489	0.000166254	0.000155453	0.000170501	0.0002594	0.000106912	0.000213204	0.00019975	0.000166987	0.000238924
	176	0.000190433	0.000333372	0.000269058	0.000170157	0.000126153	0.000133417	0.000100112	6.18915e-05	0.000131578	0.000228093	0.000246127	0.000176026	0.000130755	0.000129362	6.44703e-05	0.000176495	0.000128853	0.000104582	0.000275973	8.80584e-05	0.00017383	0.000252946	0.000255982	0.000308754	8.7334e-05	0.000123132	0.000143958	0.00022222	0.000172425	0.000101402	0.000120453	0.00021326	8.16718e-05	0.000316678	0.000141281	0.000182004	9.98942e-05	0.000304489	0.000167469	0.000218834
	178	0.000337996	8.01583e-05	0.000130278	0.000143373	6.59468e-05	0.000213667	9.56477e-05	8.34761e-05	0.000144054	0.000222947	0.000143878	0.000229533	0.000193116	0.000281317	0.000216172	0.000131225	0.000195261	0.000229519	9.95283e-05	0.000159183	0.000205817	0.000201608	0.000152517	0.000165585	0.000170437	0.00014924	0.000130659	0.000145319	0.000207923	6.51296e-05	0.000176532	0.000255783	7.23918e-05	0.000265234	0.00011145	0.000153957	0.000161158	0.000225329	0.000224744	0.000209513
	180	0.000177565	0.000114859	0.000122123	7.797e-05	0.000130384	0.000163153	0.000215439	9.96949e-05	0.000178132	1.94461e-05	0.000154022	0.000170254	0.000227302	0.000220089	0.000212285	0.000119364	0.000278165	0.000183816	0.000119316	0.000139179	0.000194322	9.4506e-05	2.49622e-05	4.55876e-05	0.000112821	9.26757e-05	0.000136293	0.000204223	0.000179335	0.000132023	0.000252684	3.7977e-05	0.000159668	0.000176414	0.000364445	3.68932e-05	0.000168518	0.000260589	0.000173496	0.000216627

## Sheet: Fig2f
		Modulation Frequency (MHz)
		60	61	62	63	64	65	66	67	68	69	70	71	72	73	74	75	76	77	78	79	80	81	82	83	84	85	86	87	88	89	90	91	92	93	94	95	96	97	98	99
FFT Frequency (MHz)	0	0.0316363	0.0313263	0.0318241	0.0324031	0.0325677	0.0325523	0.0324208	0.0322087	0.0323582	0.0328785	0.0331982	0.0332641	0.0333877	0.0333468	0.0332199	0.0336898	0.0340904	0.0343055	0.03408	0.034203	0.0346362	0.0350914	0.0349367	0.0346767	0.035086	0.0358455	0.0361947	0.036091	0.0360911	0.0360183	0.0358969	0.0363136	0.0368862	0.0368134	0.0369289	0.0371552	0.0378845	0.0380942	0.0380394	0.0376634
	2	0.000354316	0.000598997	0.000766833	0.000704716	0.000513514	0.000390685	0.000511229	0.000448903	0.000660911	0.000725165	0.000700509	0.000322329	0.000585225	0.000565671	0.000672221	0.000714403	0.00064823	0.000533412	0.000407822	0.000621515	0.000711001	0.000659056	0.000377756	0.000604918	0.000697797	0.00064718	0.000735413	0.000419798	0.000525301	0.000384077	0.000481125	0.00070184	0.000660575	0.000532151	0.000521423	0.000603793	0.000471112	0.000541719	0.000345427	0.000201516
	4	0.000187506	0.000308192	0.000422559	0.000267491	0.00028294	0.000277057	0.000251932	0.000182016	0.000259554	0.00041838	8.02874e-05	0.000324642	0.000492998	0.000168049	0.000341884	0.000302661	0.000293064	0.000168946	0.000508284	0.00029299	0.000400166	0.000343314	6.25248e-05	0.000271016	0.000296027	0.000398407	0.000226568	0.000315803	0.000169435	0.000226557	0.000304744	0.000270988	0.000251313	0.000337908	0.000171249	0.000517044	0.00027302	0.000282123	0.000241033	0.000123798
	6	0.000231917	0.000210711	0.000115751	0.000178331	4.52775e-05	0.000116794	9.33201e-05	0.000223858	0.000212573	0.000190501	0.000250623	0.000163679	0.000115041	6.42695e-05	0.000216413	0.000199232	0.00023159	0.000273194	0.000100244	0.000297872	0.000241344	0.000276282	0.000159163	0.000191677	0.000263392	0.000311677	0.000200088	0.000185414	0.000137834	9.80785e-05	0.000167937	0.000267791	0.000188038	0.000175347	0.000326335	0.000142722	0.000249486	0.000193833	0.000190375	5.31462e-05
	8	5.24097e-05	0.000103641	9.67598e-05	0.000233856	8.60991e-05	0.000140962	0.000168808	8.36205e-05	9.7179e-05	0.000186167	0.000264546	0.00014297	0.000175149	0.000329594	0.000127978	0.000144148	0.000150229	9.98522e-05	9.73628e-05	0.000128345	0.000249584	0.000164655	4.72084e-05	9.06997e-05	0.000176468	0.000171676	0.000154283	0.000237854	0.000227675	0.000176347	0.000194696	0.000126554	0.000177704	0.000270753	0.000131082	0.000142866	0.000140703	0.000166917	0.000214704	0.000161301
	10	4.70874e-05	0.000186316	0.000173415	0.000177555	0.000271168	0.000214425	5.6122e-05	9.91883e-05	0.000182057	0.000132498	0.000137624	0.000101197	0.000191366	0.000251323	0.000216067	0.000228818	0.000169901	8.0152e-05	1.69754e-05	9.43328e-05	0.000180312	0.000131194	0.000252468	0.000222425	0.000122057	0.000102303	0.000159492	0.000103594	0.000254652	8.72699e-05	0.000119827	3.30969e-05	0.00015519	0.000131427	0.00019529	0.000174532	0.000101858	0.000116189	0.000123157	7.84958e-05
	12	8.8545e-05	0.00014826	0.000147442	0.000286068	5.59261e-05	7.63632e-05	6.77e-05	6.611e-05	0.00012388	6.77709e-05	1.69916e-05	0.000215905	0.000182682	0.000112476	0.000217771	7.19368e-05	0.000172876	4.4099e-05	0.000205154	5.29083e-05	0.000156294	0.000130903	0.000216466	0.000234984	0.000206966	0.000119658	0.000171278	0.000239589	8.10521e-05	0.000190951	4.88565e-05	0.000271945	0.000281041	0.000189654	0.000192569	0.000128546	0.000307347	0.000150596	0.000215242	0.000244509
	14	3.28122e-05	0.000121382	7.34431e-05	0.000131922	0.000114451	3.70133e-05	0.0001329	0.000140952	8.22558e-05	0.000127063	0.000222813	0.000124021	7.52243e-05	0.000106932	4.9996e-05	0.000188433	7.88628e-05	0.000249505	0.000343771	5.83874e-05	0.000119029	0.000170932	0.000197223	0.0001627	0.000275805	0.000243746	0.000229188	0.000165481	0.000329967	0.000342061	0.000387686	0.00017479	0.000420101	0.000347361	0.000523069	0.000320217	0.000313921	0.000288655	0.000367725	0.000436173
	16	9.67742e-05	9.25933e-05	0.000256298	7.3208e-05	5.40274e-05	0.00011525	0.000284668	0.000269654	5.99022e-05	7.69265e-05	0.00015821	0.000165526	0.000160932	0.000103699	0.000141281	0.000120357	0.000331571	0.000162206	0.000367053	0.000254215	0.000223595	0.000342013	0.000404478	0.000516298	0.000539397	0.000468748	0.000655981	0.000478049	0.000505506	0.000765968	0.000703648	0.000660912	0.000820764	0.0008132	0.000741606	0.00078684	0.000714523	0.000751401	0.000766763	0.000618914
	18	5.22611e-05	0.000211413	0.000177446	8.75337e-05	0.000112625	0.000209763	0.000112334	0.000136867	6.04557e-05	0.000128845	0.00024979	0.000181069	9.86089e-05	0.000427032	0.00033864	0.000372224	0.000401987	0.000482902	0.000737216	0.000830657	0.000985795	0.000954016	0.00115738	0.00145625	0.00162266	0.00181986	0.00168999	0.00178923	0.00157853	0.00167355	0.00167199	0.00181775	0.00163005	0.00168631	0.00173465	0.00165922	0.00193631	0.00179851	0.00158906	0.00178942
	20	0.000121807	0.000173133	4.29642e-05	0.00019154	0.000239376	0.000248364	0.000152913	0.000242139	0.000284322	0.000117926	0.000175708	0.000350812	0.000127799	0.000200325	0.000306191	0.000251416	0.000209402	0.000230359	0.000256456	0.000230393	0.000364708	0.000441132	0.000295204	0.000424354	0.000412815	0.000548543	0.000414082	0.000604286	0.000836844	0.000666146	0.00075424	0.000693927	0.000857645	0.000782764	0.000857465	0.000831346	0.000778865	0.000873293	0.000641586	0.000830443
	22	0.000129999	9.39285e-05	0.000122766	8.18214e-05	0.00029132	0.000137936	0.000114926	0.000121735	0.000268447	0.000232847	0.000153909	0.000266061	0.000131607	0.000190821	0.000190316	0.000221386	0.000251457	0.000218458	0.000295526	0.000268198	0.000255544	0.000234965	0.000425045	0.000346668	0.000243064	0.000415096	0.000334118	0.00030204	0.000482749	0.000296818	0.000307619	0.000434682	0.00048022	0.000460635	0.000341344	0.000332574	0.000403162	0.000648911	0.000544994	0.000561234
	24	0.000385006	3.91394e-05	0.000175677	0.000111321	0.000269104	0.000171082	0.000297104	0.000122515	0.000155239	0.000142633	0.000136639	9.64624e-05	0.000214859	0.000348746	0.000248764	0.000224968	0.000130048	0.000191613	0.00030998	7.38058e-05	0.00015555	0.000249705	0.000233884	0.000184701	0.000214705	9.23045e-05	0.000292471	0.000345664	0.000267755	0.000384976	0.00027455	0.000290668	0.000261506	0.000444607	0.00036555	0.000562472	0.00036758	0.000392129	0.000475948	0.000405862
	26	0.000237843	0.000228898	0.000224431	0.000161474	0.000212281	0.00019707	0.00010226	0.000202838	0.00016332	5.56835e-05	0.000145339	0.000191648	0.000219693	0.000122809	0.000301042	0.000133353	0.000154652	0.000175515	0.000139831	0.000143685	0.000136856	8.92514e-05	3.65012e-05	8.01619e-05	9.92328e-05	0.000160069	0.00010135	0.000168675	0.00016757	0.00011222	0.000310495	0.00026572	0.000177282	0.000201786	0.000354389	0.000271668	0.000164762	0.000366192	0.00030207	0.000416463
	28	0.000106886	0.000232689	0.000111009	0.000105719	0.000126029	0.000212847	0.000238128	0.000212114	4.48945e-05	0.000238301	0.000129151	0.000101998	0.000208851	0.000111319	0.000142109	0.000152773	9.95218e-05	0.000200721	0.000108978	3.84986e-05	0.000182611	0.000129413	0.000265516	0.00011903	0.000161668	0.000169656	5.69977e-05	8.88806e-05	0.000170619	0.000158339	0.000152625	0.000303157	0.000210788	0.000198288	0.000156084	0.000258718	0.000196511	0.000132181	0.000249314	0.000398022
	30	0.000237134	0.00010794	8.54484e-05	0.000217951	0.000167336	0.000369294	0.000124402	0.00035176	8.87785e-05	0.000154307	0.000135325	0.000120113	0.000140985	0.000146561	7.06387e-05	8.27834e-05	0.000192326	0.000120101	9.85694e-05	0.000214024	0.000131988	6.01684e-05	0.000190547	7.22057e-05	2.76807e-05	0.000133209	7.00347e-05	0.000123417	0.000183062	0.000174879	0.000101474	0.000187787	0.000233928	8.07328e-05	0.000201843	4.8123e-05	0.000247851	0.00027606	0.000123418	0.00016557
	32	0.000213282	7.57794e-05	0.000166905	0.000169844	0.000126525	7.81749e-05	7.04095e-05	0.000330556	0.000119406	0.000157597	9.84872e-05	0.00010962	5.1123e-05	9.56394e-05	1.58517e-05	0.00011458	0.000128275	0.000256912	0.000110854	5.25708e-05	2.56534e-05	7.87383e-05	0.000123348	0.000241755	5.60364e-05	0.000122861	4.35827e-05	0.000195959	0.000194765	0.000250247	7.22007e-05	0.00032077	0.000114335	0.000155806	0.000181553	0.00029695	0.000127847	4.01109e-05	3.00803e-05	0.000162443
	34	0.000172654	0.000180229	0.000156605	0.000326347	0.0002508	6.50419e-05	0.00021207	7.34542e-05	4.16922e-05	0.000188937	5.07942e-05	1.34242e-05	0.000138494	6.99458e-05	0.000145923	0.000233562	7.62514e-05	0.00026163	7.78251e-05	7.12304e-05	0.000114022	8.3577e-05	0.000199846	5.93075e-05	0.000247263	0.000131512	8.94721e-05	0.00012537	0.000116452	0.000164216	4.73983e-05	0.000174064	0.000134697	0.000111923	9.80252e-05	0.00010119	0.000115003	0.000131522	0.000130089	0.000231424
	36	0.000120742	0.00024014	0.000247231	0.000245094	9.69967e-05	0.00027397	0.000199924	2.65735e-05	0.000103185	0.000110763	7.90027e-05	7.20873e-05	3.52302e-05	5.93674e-05	0.000183298	0.000165567	2.51444e-05	9.6819e-05	9.69111e-05	0.000131047	9.14451e-05	8.70112e-05	3.95076e-05	0.000194332	8.79138e-05	8.28714e-05	2.72852e-05	0.000154919	2.42212e-05	0.000120435	0.000118339	0.000185682	0.000249412	0.000110087	2.102e-05	0.000191184	0.000138947	0.000156575	0.000196439	6.28755e-05
	38	7.49592e-05	0.000340893	0.00029123	0.000112866	0.000129712	0.000243415	0.000177263	0.000215166	4.83611e-05	7.58455e-05	5.45119e-05	6.11911e-05	2.20838e-05	0.000147494	1.43397e-05	9.4343e-05	4.88202e-05	0.000170658	6.79835e-05	0.000107888	0.000157397	0.000102137	0.000124323	0.000191789	9.44689e-05	7.81409e-05	0.000153682	6.9678e-05	0.000138726	0.000149574	0.000100842	1.5424e-05	0.000206926	0.000152404	0.000103842	0.00015794	0.000105215	0.000128773	0.000194067	0.000114052
	40	6.27288e-05	0.000140322	0.000164018	0.00022465	0.000410509	0.000289789	0.000185291	0.000120792	0.000164716	0.00021484	0.000238756	8.90397e-05	6.2772e-05	0.000192872	0.000116464	0.000126706	5.53642e-05	9.90934e-05	6.38834e-05	0.000116696	0.00016754	0.000226027	0.000161385	0.000147766	8.60913e-05	0.000181805	0.000104167	4.65278e-05	0.000101579	0.000143349	0.000129354	7.15017e-05	0.000118373	2.76245e-05	0.000168026	5.75713e-05	1.79277e-06	0.000146343	0.000184125	0.0001316
	42	0.000127837	5.13897e-05	0.000246211	0.000183661	0.000128232	0.00036375	0.00032113	0.000122898	0.000286653	0.000177662	0.000235417	0.000134908	0.000183423	0.000189151	5.72734e-05	9.85881e-05	0.000135855	0.000171861	5.35628e-05	0.000142202	0.000153674	5.42678e-05	0.000150667	5.26237e-05	0.000104458	8.37615e-05	0.000154791	7.68025e-05	3.46254e-05	0.000101664	4.51982e-05	0.000108694	2.79628e-05	4.07759e-06	6.38408e-05	6.72623e-05	1.70732e-05	4.30226e-05	0.000112875	0.000100885
	44	0.000114348	8.52521e-05	3.47396e-05	2.04732e-05	0.000180158	0.000304436	0.000386611	0.000236393	0.000396737	0.000304614	0.000191857	0.000319988	0.000244211	0.000219833	0.000155352	0.000127562	6.2764e-05	3.66072e-05	0.000127582	5.85241e-05	9.29588e-05	0.000235753	0.000135207	0.000114536	0.000157868	9.84626e-05	8.07098e-05	5.58922e-05	0.000209408	9.5601e-05	8.63234e-05	0.000123993	0.000113847	9.36806e-05	0.00014378	0.000109746	9.96523e-05	4.74207e-05	0.000101206	0.000131992
	46	8.31366e-05	0.000134466	0.000131811	0.000122868	9.46558e-05	0.000131496	0.000186477	0.000518418	0.00039473	0.000309306	0.000228274	0.000285009	0.000326335	0.000217917	0.000170064	0.000234952	0.000174771	0.000174762	0.000178436	0.000154404	0.000163771	9.69868e-05	0.000125371	8.63354e-05	0.00013614	0.000109608	4.36489e-05	0.000115123	0.000248161	0.000147745	0.000159829	4.5652e-07	5.94788e-05	6.31507e-05	0.000214069	2.40795e-05	5.48269e-05	1.17279e-05	9.10446e-05	0.000248593
	48	0.000210689	7.2144e-05	9.51183e-05	7.67045e-05	2.57703e-05	0.000112863	0.00015015	0.000119807	0.000466067	0.000450262	0.000442565	0.000413812	0.000296211	0.000294354	0.000123199	0.000132231	0.000201686	0.000215712	0.000172563	9.99089e-05	0.000147311	0.000131086	0.000183947	0.000268154	0.000274353	5.97693e-05	0.000100139	0.000149797	0.000106199	5.24032e-05	0.000121568	0.000194622	0.000152263	0.000148703	0.000152497	0.000213377	0.000221501	0.000157517	0.000133243	0.000144575
	50	8.26989e-05	8.68555e-05	5.7105e-05	3.50118e-05	0.000138264	8.11594e-05	9.36963e-05	0.000164835	0.000314693	0.000386311	0.000652081	0.000570733	0.000514183	0.000384869	0.000319647	0.00025727	0.000255779	0.000233632	0.000114544	0.000331418	0.000226294	0.000265651	0.00023356	0.000201604	0.000102661	0.000166322	5.36666e-05	7.83077e-05	7.33223e-05	8.15182e-05	0.000134356	0.000183724	0.000268235	0.000192371	8.90491e-05	5.79399e-05	0.000161434	0.000201754	0.000163032	0.000136589
	52	2.29603e-05	8.69591e-05	9.76012e-05	4.36229e-05	9.6819e-05	3.48834e-05	0.000137642	6.15048e-05	0.000120668	0.000245466	0.000259926	0.000535744	0.000645833	0.000470686	0.000603989	0.00035837	0.000465242	0.000571165	0.000253253	0.000375971	0.000127432	0.000384473	0.000148881	0.000197899	0.000226065	0.000231075	0.000382809	0.000230428	0.000167006	8.20836e-05	0.000213238	0.000122392	8.99494e-05	9.72364e-05	0.00013792	9.49422e-05	0.000198612	0.000212962	0.000128094	3.53346e-05
	54	0.000125128	0.000119586	0.000115007	7.11001e-05	4.96238e-05	0.000208633	7.15573e-05	3.05883e-05	0.00013581	0.000143311	0.000172821	0.00022949	0.000397856	0.000915504	0.000683064	0.000508622	0.00061705	0.000477839	0.000421751	0.000417501	0.00025529	0.000321639	0.000377413	0.000220316	0.000246812	0.000250944	0.00011509	0.000176463	0.000108876	0.000249343	0.000132446	0.000289829	0.000246185	0.000121934	0.000210037	0.000279564	0.000341071	0.000149851	0.000239093	0.000216977
	56	0.000158991	0.000238579	0.000135419	0.000156464	0.000198281	7.85462e-05	0.000132139	7.34892e-05	8.9713e-05	0.000222589	0.000180742	0.000146079	0.000314029	0.000729088	0.00126711	0.00118613	0.000697671	0.000679076	0.000519146	0.000542678	0.000279581	0.000483698	0.000334698	0.0003027	0.00032031	0.000212102	0.000237056	0.000292373	0.000222149	0.000168383	0.000271105	0.000273104	0.000155058	0.000287778	0.000294534	0.000211501	0.000363502	0.000270848	0.000221371	0.000150164
	58	7.46441e-05	7.57162e-05	0.000118049	4.32647e-05	0.000114609	8.89176e-05	6.01938e-05	1.89681e-05	0.000113284	0.000141026	0.000248459	7.67506e-05	0.000191008	0.000291776	0.000537051	0.00097031	0.00153013	0.00120345	0.00094128	0.000840985	0.000492547	0.000525424	0.000366138	0.000394994	0.000407266	0.000273683	0.000421984	0.000469484	0.000310346	0.000289617	0.000312275	0.000351697	0.000219055	0.000299538	0.000207585	0.000336001	0.000154451	0.000180055	0.000141706	0.00014613
	60	0.000260974	2.99397e-05	0.000126184	0.000207321	0.000134785	0.000208316	0.000137626	7.67791e-05	4.45141e-05	3.22639e-05	7.38494e-05	0.000183539	7.33634e-05	0.00017477	0.00028941	0.000415938	0.000480713	0.00177619	0.00255335	0.00183697	0.000773401	0.000974749	0.000583904	0.00050397	0.000617363	0.000526888	0.000529241	0.000472291	0.000327637	0.000341578	0.000374285	0.000404988	0.000331099	0.000412124	0.000429342	0.000231747	0.000306976	0.000315092	0.000179673	0.000330671
	62	0.000190482	0.00018738	0.000242467	0.000166528	8.63542e-05	0.000132558	0.000130086	0.000120113	1.9669e-05	4.0675e-05	8.50684e-05	7.13751e-05	8.05977e-05	0.000149886	0.000113944	0.000301979	0.000198434	0.00038007	0.00101326	0.00218934	0.00312448	0.00238886	0.000945853	0.00106476	0.000944903	0.000742565	0.0008666	0.000545455	0.000543081	0.000461242	0.000513521	0.000390943	0.000528177	0.000404943	0.000432412	0.000352758	0.000425461	0.000451419	0.00028868	0.000340519
	64	0.000168419	0.000240301	0.000217144	0.000567232	0.000400066	0.000175035	0.000151358	7.53971e-05	0.000190636	5.10103e-05	0.000121218	0.000114511	9.16122e-05	0.000120886	8.31151e-05	0.000201431	0.000204349	0.000352051	0.000413034	0.000817774	0.000783587	0.00205938	0.00354001	0.00337502	0.00215422	0.00110651	0.00131805	0.00102457	0.000732542	0.000692423	0.000710733	0.000614353	0.000747382	0.000575834	0.000563603	0.000435479	0.000485406	0.000550309	0.000399556	0.000553771
	66	0.000236608	0.000194131	0.000191432	0.000269666	0.000166152	0.000360987	0.000363462	0.000161222	0.000220789	6.04892e-05	5.42921e-05	8.50626e-05	4.71056e-05	9.96174e-05	0.000184491	0.000119125	0.000102493	0.000264881	0.000338094	0.000356587	0.000497578	0.000749711	0.000898732	0.00198605	0.0033458	0.0039482	0.00334501	0.00183692	0.00144638	0.00135628	0.00114211	0.00107901	0.000982282	0.000910261	0.000753312	0.000798038	0.000729634	0.000688458	0.000660044	0.000688458
	68	0.000308366	0.000258044	0.000280573	0.000373712	0.000232864	0.000310174	0.000162402	0.000380954	0.000372317	0.000190671	7.21656e-05	5.46037e-05	8.34846e-05	0.000151999	9.34041e-05	0.000155845	4.64031e-05	0.000153982	0.000204515	0.000305543	0.000268549	0.000443693	0.0005541	0.000772559	0.00129582	0.00163326	0.00263514	0.0034235	0.00317754	0.00290368	0.00269955	0.00226509	0.00185599	0.00195292	0.00165611	0.0013285	0.00103218	0.00110009	0.00104488	0.000943167
	70	0.000223407	0.000378175	0.000243676	0.000316692	0.000344623	0.000290096	0.000290234	0.000298166	0.000281719	0.000562517	0.000159354	0.000112354	7.44455e-05	0.000131551	0.000164859	0.000194955	3.16812e-05	8.08142e-05	0.000315658	0.000309446	0.000229457	0.000443537	0.000441132	0.000394789	0.00068321	0.000804278	0.00132023	0.00183694	0.00215401	0.00214925	0.00171197	0.00230009	0.0021748	0.00217972	0.00228862	0.00240456	0.00209088	0.00192827	0.00173462	0.00167349
	72	0.000451201	0.000297554	0.000300941	0.000355124	0.000253843	0.000336849	0.000199677	0.000336955	0.000165171	0.000253403	0.000179193	0.000248173	0.00022261	0.000106482	3.57287e-05	4.51878e-05	3.66138e-05	0.000152642	0.000187551	0.000258319	0.000132883	0.000383675	0.000226829	0.000461145	0.000610374	0.000505954	0.000629637	0.000768514	0.00103358	0.00153654	0.00174966	0.00184547	0.00177122	0.001664	0.00166813	0.00179781	0.00180325	0.00230207	0.00244228	0.00225758
	74	0.000439726	0.00036068	0.000193774	0.000455806	0.000280226	0.000182925	0.000383321	0.00033283	0.000191054	0.000257886	0.000197056	0.000285123	0.000335127	0.000184189	0.000204505	0.000246737	0.000180322	3.87687e-05	8.30553e-05	8.44278e-05	8.27468e-05	0.000226239	0.000104467	0.00027155	0.000422681	0.000404025	0.000549718	0.000619335	0.000613604	0.000936976	0.00123282	0.00163937	0.00185238	0.00159418	0.00124743	0.00133328	0.00129005	0.00142303	0.00162066	0.00150916
	76	0.000544119	0.00052399	0.000563369	0.000447882	0.000289528	0.00042835	0.000190298	0.000242342	0.000209978	0.000290709	0.000234528	0.000242593	0.000379061	0.000429202	7.54273e-05	0.00036616	0.000165265	0.000235083	6.82668e-05	8.17031e-05	0.000124126	0.000100576	0.000260358	0.000164358	0.000298424	0.000164216	0.000363187	0.000464465	0.000482794	0.000555148	0.000659816	0.000952533	0.00104116	0.00140962	0.00153722	0.0013311	0.00133513	0.00138789	0.00138438	0.00136584
	78	0.00060065	0.000578719	0.000491318	0.000426342	0.000563875	0.000422124	0.000386136	0.000414703	0.000334575	0.000354266	0.000365564	0.000294615	0.000339606	0.000271079	7.87747e-05	0.00014647	0.000169791	0.000336761	0.000168516	0.000235751	5.94236e-05	5.6072e-05	0.000247512	0.00016589	0.000279952	0.000207625	0.000223647	0.000290382	0.000356766	0.000507848	0.000548966	0.000685953	0.000629818	0.000913383	0.00107741	0.00130492	0.0015642	0.00158311	0.00132801	0.00106553
	80	0.000841811	0.00067309	0.000710352	0.000422734	0.000661053	0.000656313	0.000576654	0.000533351	0.000432259	0.000403216	0.000388597	0.000297008	0.000273634	0.000219299	0.00032465	0.000234374	7.74072e-05	0.000250217	0.000271205	0.000307058	0.000579096	0.000197191	0.000118556	6.78142e-05	7.80351e-05	0.000237914	0.000179806	0.000187171	0.000340146	0.000393327	0.000499613	0.000329128	0.000529434	0.000655355	0.000698715	0.000909183	0.00103349	0.0013008	0.00151063	0.00120229
	82	0.000911771	0.0011872	0.000823363	0.000834594	0.000885855	0.000660994	0.000614344	0.000710585	0.000664967	0.000579471	0.00038791	0.000524354	0.000328812	0.000449904	0.000410286	0.000266188	8.89936e-05	0.000299603	0.000169623	0.000106244	0.000205602	0.000454613	0.00105368	0.000180239	9.4948e-05	4.8553e-05	0.000286517	0.000110321	9.63656e-05	0.000196532	0.000330376	0.000210768	0.000419145	0.000448731	0.000483204	0.000604548	0.000794728	0.000912163	0.000965884	0.00120407
	84	0.00170541	0.0017663	0.00134023	0.00118393	0.000980774	0.00103201	0.000849016	0.000899792	0.000861692	0.000787378	0.000556841	0.000417551	0.000519367	0.000524254	0.000463542	0.000462526	0.00018647	0.000227163	0.000194028	0.000275835	0.000189269	0.000239992	0.000169232	0.000675135	0.000425664	0.000211267	0.000109518	0.000339965	0.000110031	0.000155862	0.000298185	0.00020123	0.000327679	0.000382031	0.000552216	0.000524301	0.000536516	0.000511149	0.000653809	0.000839754
	86	0.0019292	0.00195547	0.00185876	0.00183277	0.0015108	0.00156554	0.00149229	0.00160927	0.00144244	0.000976361	0.000714215	0.00077813	0.000673143	0.000669619	0.000602885	0.000594866	0.000292163	0.000320093	0.000333835	0.000360116	0.000259768	0.000231187	0.000260621	0.000238554	9.90727e-05	0.000221295	0.000245069	0.000435768	0.000221721	0.000333266	7.31833e-05	0.000263	0.000303981	0.000403565	0.000451444	0.000393623	0.000269356	0.000539068	0.000565061	0.000761608
	88	0.00158216	0.00140057	0.00175818	0.00196771	0.00205556	0.00209407	0.00229509	0.00230658	0.00230583	0.0016642	0.00126347	0.00107359	0.000840607	0.000971108	0.000719003	0.000754869	0.000633808	0.000564857	0.0003738	0.000313637	0.00021935	0.000391623	0.000116762	0.000203709	9.82939e-05	0.000146299	0.000155088	0.00042767	0.000515715	0.000292313	0.000275699	0.000234202	0.000155943	0.000259891	0.000298448	0.000411215	0.000352823	0.000460407	0.000437763	0.000578888
	90	0.0012409	0.00124392	0.00137342	0.0014572	0.00157364	0.00155968	0.00173088	0.0017112	0.00183249	0.00242122	0.00260922	0.00208774	0.00178998	0.0018704	0.00138703	0.00105849	0.000702906	0.000854911	0.000474355	0.000437585	0.000344959	0.000370622	9.56575e-05	0.000359513	0.000157634	7.80863e-05	9.70887e-05	0.000240898	0.000161588	0.000340655	0.000797928	0.000297858	0.000146558	0.000228447	0.000259332	0.000402463	0.000394114	0.000286643	0.000355147	0.00043242
	92	0.00101908	0.000810569	0.000847665	0.00116451	0.00132846	0.00132427	0.00119547	0.0011674	0.00134918	0.00161053	0.00175017	0.00210271	0.0022585	0.00263082	0.00273466	0.00197364	0.00127782	0.00124648	0.000704745	0.000695954	0.000467249	0.00046901	0.00035147	0.000369434	0.000317635	0.000188688	0.000110276	0.000179806	5.51965e-05	0.000256207	0.000133967	0.000354102	0.000824015	0.000183639	0.000344871	0.00015905	0.000324505	0.000119276	0.000363675	0.000419463
	94	0.0007503	0.000736485	0.000823149	0.000765286	0.00104122	0.00112449	0.000968224	0.00107846	0.0010614	0.00117977	0.00132748	0.00141447	0.00159017	0.00168442	0.00166134	0.00281333	0.00327207	0.00297426	0.00156833	0.00112194	0.000623147	0.000620026	0.000414779	0.000407423	0.000234075	0.000219175	0.000147435	0.000112793	0.00021197	0.000103573	6.27864e-05	0.000233788	0.000102779	0.000404688	0.000809255	0.000393259	0.000289174	0.000168408	0.000361273	0.000414218
	96	0.000826113	0.000701159	0.00081999	0.000894031	0.000829831	0.000673632	0.000834798	0.000824998	0.000827979	0.000981711	0.00104855	0.00117417	0.00137678	0.00127712	0.00130317	0.00164636	0.00193855	0.0022951	0.00383561	0.00315318	0.00132497	0.00112637	0.000757477	0.00065181	0.000463478	0.000379469	0.00016106	0.000287727	0.000222645	0.0001045	6.23969e-05	0.000127294	0.000116271	0.00023812	0.00026494	0.000512275	0.000748122	0.000353324	0.00034673	0.000283836
	98	0.000553568	0.000704342	0.000704208	0.000718426	0.000841902	0.00068057	0.00080517	0.000799071	0.000791891	0.000895087	0.00093263	0.000993039	0.000927867	0.00100688	0.000938634	0.00113947	0.00138885	0.00148503	0.00159048	0.00247815	0.00405044	0.00281019	0.00128377	0.000979077	0.000711725	0.000562196	0.000437924	0.000246758	0.000244335	0.000117032	0.000224963	7.38781e-05	7.46328e-05	0.000169366	0.000174517	0.000184148	0.000225949	0.000678804	0.00081342	0.000179166
	100	0.00070793	0.000760734	0.000758986	0.000666546	0.000692441	0.000773128	0.000652669	0.000630249	0.00062221	0.000810614	0.000759104	0.000724933	0.000867317	0.000836177	0.000830604	0.000890571	0.000973067	0.00114656	0.00101688	0.00136714	0.00153226	0.00298145	0.00421388	0.00232345	0.00129647	0.000869149	0.000711241	0.000543956	0.000227961	6.99343e-05	0.00019739	7.88502e-05	2.04417e-05	6.55331e-05	0.00015151	0.000107811	0.000175441	0.000201686	0.000121035	0.00043426
	102	0.000584225	0.000505543	0.000539469	0.000574952	0.000627073	0.000581569	0.000665237	0.000611036	0.000706499	0.000631406	0.000580366	0.000787403	0.000807146	0.000727866	0.000726695	0.000628585	0.000762493	0.000780521	0.000843752	0.00107003	0.0010305	0.00154966	0.00147109	0.00314044	0.00340377	0.00182905	0.00127694	0.00084082	0.000399718	0.000413021	0.000280451	0.000242535	0.000132468	6.0478e-05	0.000157612	8.95482e-05	0.000185695	0.000249137	0.000256869	0.000273961
	104	0.000435361	0.000568891	0.000585707	0.000670279	0.000539249	0.00054532	0.000502997	0.000485692	0.000523243	0.000653777	0.000783221	0.00064409	0.000739101	0.000687593	0.000650201	0.000791572	0.000634469	0.000779363	0.000809779	0.000820513	0.000701262	0.00116906	0.0011063	0.00116782	0.00164832	0.00353714	0.00260195	0.00191324	0.001074	0.000706458	0.000525321	0.000383015	0.000214548	0.000175033	0.000110097	0.000157923	0.000161869	0.000297448	0.000104456	0.000190858
	106	0.000461562	0.000471513	0.000545918	0.000476505	0.000559181	0.000497242	0.000547164	0.000550353	0.000508261	0.00051438	0.000696468	0.00064369	0.000650008	0.00057781	0.000450292	0.000525416	0.000622631	0.000628206	0.000689689	0.000766221	0.000543857	0.000872297	0.000702582	0.000846636	0.00099796	0.00124608	0.00244091	0.00298885	0.00223038	0.00149829	0.000918625	0.000776205	0.000280061	0.000306673	9.29865e-05	0.000289587	0.000213932	6.9193e-05	7.86678e-05	0.000191017
	108	0.00041511	0.000402006	0.00041784	0.000634003	0.000568989	0.000567155	0.000397543	0.000481128	0.000441072	0.000629059	0.000479134	0.000374782	0.000561647	0.0007064	0.000480463	0.000514773	0.000551006	0.000628418	0.000561391	0.000606452	0.000634707	0.000674621	0.000698713	0.000746395	0.000775519	0.000827105	0.00129956	0.00158788	0.00256393	0.00192665	0.00168563	0.00126587	0.000785926	0.000347663	0.000318623	0.00026679	0.000189972	0.000226288	0.000167845	9.8987e-05
	110	0.000464747	0.000463899	0.000557633	0.000616632	0.00040839	0.000414968	0.00036275	0.000458214	0.000483678	0.000536822	0.000376694	0.000563059	0.000482438	0.000547189	0.000457331	0.000522327	0.000528488	0.000396327	0.000486935	0.000586773	0.000460675	0.000640386	0.000587129	0.000550674	0.000600425	0.000564219	0.000864832	0.00103263	0.00114296	0.00197177	0.0013736	0.0016742	0.00157119	0.00105658	0.000626338	0.000382123	0.000203266	0.000312488	0.000139676	6.97507e-05
	112	0.000385553	0.000483521	0.000330118	0.000375249	0.000415715	0.000382611	0.000643851	0.000426716	0.000335663	0.000453553	0.000575175	0.000405954	0.000362117	0.000441025	0.000373317	0.000266701	0.000418508	0.000512321	0.000430672	0.000487146	0.000414655	0.000532797	0.000434781	0.000490214	0.000561133	0.000496911	0.000856987	0.000693699	0.000857338	0.00108452	0.00157069	0.0013841	0.00118758	0.0011272	0.00118259	0.000835301	0.000551455	0.000365349	0.00019519	0.000108184
	114	0.000405974	0.000378472	0.000286882	0.000581697	0.000479937	0.000318715	0.00039894	0.000444618	0.000475297	0.000336152	0.00031834	0.000245647	0.000402347	0.000442149	0.000596409	0.000454922	0.000507882	0.000473239	0.000462251	0.0003626	0.000431528	0.00067047	0.000310983	0.000509267	0.000545346	0.000468394	0.00061888	0.000681439	0.000732911	0.000742269	0.000889903	0.00113404	0.0011161	0.0010621	0.00107896	0.00110008	0.00102422	0.000656219	0.000661831	0.000289785
	116	0.000417277	0.000466509	0.000407907	0.000447593	0.000432502	0.000296806	0.000409678	0.000251398	0.000424781	0.000342955	0.000404772	0.000493276	0.0005684	0.000369061	0.000532044	0.000279777	0.000441737	0.000426322	0.000481494	0.000545628	0.000444535	0.000597038	0.000385221	0.000412829	0.000506042	0.000356763	0.000507089	0.000512994	0.000623892	0.000578935	0.000700739	0.000630572	0.000968106	0.0012053	0.000668138	0.000821187	0.000853336	0.0010375	0.000991404	0.000440851
	118	0.000473893	0.000192217	0.000327861	0.000370152	0.000373224	0.000334189	0.000342046	0.000527197	0.000335137	0.000353009	0.000368761	0.000486033	0.000361922	0.000353195	0.000430625	0.000397682	0.000353827	0.000674035	0.000484393	0.000475769	0.000317127	0.000283247	0.000395163	0.00050858	0.000345204	0.000565069	0.000489837	0.000652476	0.000507233	0.000582033	0.000390342	0.000590692	0.000637067	0.000835913	0.000899592	0.000724043	0.00079052	0.000814605	0.000873733	0.000845345
	120	0.000466795	0.00026954	0.00031185	0.000315607	0.000412483	0.000392089	0.000411792	0.000417692	0.000307684	0.000412983	0.000458673	0.000368325	0.000371957	0.000311066	0.000250943	0.000259809	0.000451986	0.000370354	0.000255005	0.000385591	0.000380845	0.000514145	0.000358065	0.00045573	0.000484105	0.000358185	0.000486013	0.000358713	0.000534146	0.000331886	0.000573978	0.00049243	0.000496289	0.000571538	0.000712123	0.000986093	0.000763501	0.000761508	0.0006877	0.000490119
	122	0.000150931	0.000507266	0.000332723	0.000276019	0.000290015	0.000386143	0.000301211	0.000389997	0.00026114	0.000415113	0.00028362	0.000288463	0.000321492	0.000284583	0.000330696	0.000411655	0.000529125	0.000431509	0.000363718	0.000422987	0.000458319	0.000351152	0.000417134	0.000396774	0.000428182	0.000402701	0.000350996	0.000500733	0.000502376	0.000478971	0.000369769	0.00043204	0.000481198	0.000418798	0.000596692	0.000762751	0.000963977	0.000884755	0.000612444	0.000555223
	124	9.58246e-05	0.000448927	0.000437148	0.000392319	0.000390712	0.000370025	0.000447222	0.00037865	0.000369228	0.000385872	0.000240268	0.000343946	0.000348744	0.000270536	0.000306142	0.000307654	0.000446438	0.000234189	0.000214599	0.000406147	0.000395813	0.000533243	0.000307589	0.000310437	0.000412496	0.000413213	0.000357601	0.000378444	0.00048892	0.000328922	0.000298376	0.000459743	0.000510381	0.000426878	0.000478396	0.000561339	0.000659001	0.000891959	0.000863367	0.000576561
	126	0.000345792	0.000130825	0.00033218	0.000593941	0.000357287	0.000335141	0.000360645	0.000187942	0.000415859	0.000238261	0.0003171	0.000258879	0.000456486	0.000179672	0.000198613	0.000381668	0.000421672	0.000277874	0.00043077	0.00031342	0.00030845	0.000389521	0.000421703	0.000410253	0.000381378	0.000402486	0.000580785	0.000352228	0.00047854	0.000431917	0.000466014	0.000362238	0.000534176	0.000358084	0.000314743	0.000436237	0.000472132	0.000625974	0.000823741	0.000762282
	128	0.000418122	0.000405629	0.000231003	0.000404661	0.000448494	0.000399237	0.00037752	0.000253573	0.000446322	0.000281352	0.000387289	0.000267651	0.000387517	0.000373381	0.000226936	0.000239804	0.000347399	0.000313732	0.000342496	0.000331874	0.000326299	0.000393669	0.00033824	0.000313619	0.000375098	0.000369156	0.000271073	0.000306271	0.000370627	0.000348711	0.000275197	0.000422634	0.000501278	0.000411962	0.000391315	0.000276238	0.00038404	0.000431192	0.000512037	0.000661594
	130	0.000251263	0.000288695	0.000221378	0.000265772	0.000348689	0.000583685	0.000300339	0.000264891	0.000224647	0.00032704	0.000332536	0.000327934	0.000328817	0.000324746	0.000358216	0.000332967	0.000281637	0.000302879	0.000320385	0.000388374	0.00037237	0.000340307	0.000355266	0.000212519	0.000341621	0.00035852	0.000344164	0.00018466	0.000342442	0.000179663	0.000414139	0.000374514	0.00030497	0.000516745	0.00037128	0.00038792	0.000347037	0.000351191	0.000535396	0.000412514
	132	0.000393186	0.000311201	0.000276224	0.000155669	0.000281328	0.000336311	0.000407181	0.000413134	0.000336383	0.000191824	0.000242527	0.000337247	0.000309724	0.000206857	0.00029647	0.000333391	0.000380276	0.000238487	0.000218047	0.000415198	0.000213962	0.000362722	0.000330487	0.000219897	0.000261	0.000280449	0.000365284	0.000227041	0.000219635	0.000435491	0.000360866	0.00045024	0.000397804	0.000275929	0.000382981	0.000412384	0.000370974	0.000414049	0.000461525	0.00039597
	134	0.00032348	0.000269376	0.000338507	0.000362922	0.000217092	0.000307917	0.000267988	0.00068773	0.00029655	0.00031083	0.000320625	0.000285026	0.000137189	0.000217722	0.000284855	0.000214749	0.000280685	0.000353506	0.000391654	0.000244521	0.000325036	0.000252529	0.000128959	0.000400844	0.000375146	0.000276654	0.000256606	0.000416869	0.000304167	0.000245768	0.000329023	0.000145482	0.000238743	0.000257312	0.000306516	0.000348027	0.000377644	0.000351738	0.000340518	0.000373061
	136	0.000267101	0.000209286	0.000162496	0.000236522	0.000277635	0.000187391	0.000333757	0.000254903	0.000562472	0.000450344	0.00027117	0.000331548	0.000292046	0.00023611	0.000318378	0.000296885	0.000287601	0.000227078	0.000354653	0.000215661	0.000263633	0.000279445	0.000184986	0.00026733	0.000284601	0.000300896	0.000305908	0.00021623	5.77896e-05	0.000377102	0.000441829	0.000256802	0.000222527	0.000265272	0.000362362	0.000358452	0.000369375	0.000327402	0.000277924	0.000521473
	138	0.000225361	0.000243328	0.00025099	0.000267583	0.000182452	0.000394383	0.000236303	0.000364351	0.000419722	0.000426853	0.000255046	0.000303866	0.000186121	0.000290804	0.000202933	0.000393555	0.00027766	0.000275416	0.000356626	0.000381783	0.000206359	0.000299586	0.000280755	0.000213122	0.000187429	0.000346304	0.000356998	0.000180455	0.000300822	0.000398327	0.00014793	0.00031328	0.00027397	0.000234118	0.000252739	0.00036711	0.000359279	0.000369691	0.000267589	0.000426041
	140	0.000163383	0.000271175	0.00017569	0.000344128	0.000294142	0.00034458	0.00027888	0.000112833	0.000242775	0.00027091	0.000754198	0.000226027	0.00030704	0.000233638	0.000171328	0.000154416	0.000242962	0.000269134	0.000317037	0.00012788	0.000337305	0.000411804	0.000169878	0.000125657	0.000297875	0.000263383	0.000361278	0.000183902	0.00030073	0.000225296	0.000386446	0.00041802	0.000322169	0.00015882	0.000333303	0.000215517	0.00028764	0.000181109	0.000221793	0.000317876
	142	0.000221467	0.000256968	0.000161123	0.000309992	0.000347178	0.000264836	0.000238764	0.000340537	0.000154043	0.000283849	0.000282353	0.000466779	0.000242869	0.000229561	0.000145804	5.37934e-05	0.000272807	0.000159823	0.00033535	0.000230575	0.000257936	0.000303401	0.000206986	0.000301287	0.000222833	0.000246879	0.000139614	0.000342915	0.000355018	0.000332963	0.000218575	0.000319758	0.000316663	0.000302526	0.000228642	0.000144725	0.000410564	0.000294675	0.000187676	0.00018261
	144	0.000208608	0.000327528	0.000310347	0.000233245	0.000338778	0.000421244	0.000194206	0.000244969	0.000254889	0.000394742	0.000136843	0.000300944	0.000549504	0.000289642	0.000201027	0.000132543	0.000323697	0.000209689	0.000202583	0.000157502	0.000326137	0.000307919	0.000211951	0.000101185	0.000163587	0.000355176	0.00021536	0.000359398	0.000186062	0.000302709	0.000381636	0.000246876	0.000323278	0.000178583	0.000273694	0.000354082	0.000366609	0.000285397	0.0002615	0.000325554
	146	0.00022258	0.000233401	0.00040378	0.000322451	0.000252292	0.000297892	0.000292759	0.000238851	0.000212349	0.000286325	0.000362212	0.000329199	0.000219681	0.00062828	0.000233768	0.000295277	0.000349878	0.000277082	0.000208481	0.000207862	0.00013621	0.000318943	6.30709e-05	0.000295528	0.000228056	0.00025041	0.000284727	0.000144462	0.000313508	0.000248266	0.000327884	0.000275311	0.000266376	0.000255574	0.000299782	0.000457819	0.00036861	0.000250842	0.000335191	0.000342659
	148	0.000143217	0.000157205	0.000200345	0.000176493	0.000226276	0.000247454	0.00028653	0.000123256	0.0002128	0.000194581	0.000221344	0.000316749	0.000202012	0.000249819	0.000540669	0.0002585	0.000223114	0.00024388	0.000144061	0.000360351	0.000121989	0.000369261	0.000221049	0.00028355	0.000258082	0.000204977	0.000419116	0.000173738	0.000359821	0.000287271	0.000275487	0.000276824	0.000250364	0.000255766	0.000351159	0.000168865	0.000296939	0.000314954	0.000226697	0.000362081
	150	0.000189902	0.000219074	0.000225324	9.57111e-05	0.000269153	0.00015468	0.000260858	0.000160249	0.000202835	0.000114279	0.000132569	0.000198768	0.000333199	0.000353453	0.000148908	0.000591847	0.000248225	0.000192431	0.000168048	0.000255516	0.000314942	0.000200324	0.000178755	0.000218737	0.000262533	0.000216872	0.000171928	0.000253649	0.00027637	0.000187658	0.000280951	0.000222148	0.000243054	0.000427898	0.000297556	0.00035335	0.000280421	0.000294776	0.00023311	0.000189803
	152	0.000249315	0.000236956	0.000194853	0.000358161	0.000317616	0.000336066	0.000143318	0.000325009	0.000209705	0.000271954	0.000268163	0.000198731	0.000285446	0.000263145	0.000269294	9.69842e-05	0.000549589	0.00028002	0.000258562	0.000288655	8.51293e-05	0.00014125	0.000212734	0.000223315	0.000272631	0.000290217	0.000184255	0.000394675	0.000278518	0.000245756	0.000280219	0.000310196	0.00021883	0.000136192	0.000481656	0.000245913	0.000339572	0.000356929	0.000343934	0.00026064
	154	0.000106331	0.000130477	0.000181918	0.000269585	0.00032002	9.62354e-05	0.000225548	0.000249778	7.49115e-05	0.000209361	0.000162631	0.000201991	0.000175666	0.000227898	0.000208298	0.000249962	0.000239279	0.000377693	0.000197705	0.000157263	0.000188415	0.000404455	0.000224425	0.00017063	0.000164173	0.000280412	0.000212137	0.000257662	0.000192734	0.000187259	0.000276606	0.00022211	0.000275916	0.000369504	0.00022219	0.000300917	0.000170157	0.000157062	0.000329433	0.000268451
	156	0.000263214	0.000224221	0.000273129	0.00024559	0.000298927	0.000226523	0.000236028	9.64698e-05	0.000197696	5.08222e-05	0.000193244	0.000238601	0.00029204	0.000330667	0.000434804	0.000240447	0.000116517	0.00028111	0.000464034	0.000290636	0.000147571	0.000219028	0.00027367	0.000306032	0.000218371	0.000129994	0.000269995	0.000284608	0.000240911	0.000304297	0.000198803	0.000219723	0.000100306	0.000245894	0.000177463	0.000205246	0.000127719	0.000296512	0.000207254	9.40472e-05
	158	0.000293041	0.000167693	0.00016056	0.00037582	9.54729e-05	6.93099e-05	0.000276311	0.000286234	5.08088e-05	0.000240007	0.000250408	0.000208142	0.000157625	0.000296483	0.000172629	0.000273452	0.000197211	0.00032739	0.000270497	0.000435689	0.000287634	0.000194788	0.000133177	0.00014521	0.0001003	0.000270101	0.000262422	0.00029305	0.000249208	0.000339301	0.000335217	0.000209029	0.000214007	0.000336272	0.000193257	0.000208866	0.000203483	0.000390159	0.000229811	0.000225597
	160	8.60687e-05	0.00030988	0.000179532	7.66082e-05	0.000224293	0.000252431	0.000193371	4.94643e-05	7.9533e-05	0.000190314	0.000233648	0.000334828	0.000211029	0.000200101	0.00020982	0.000145532	0.000231765	0.000169564	0.00023601	0.00026938	0.000437191	0.000254674	0.000182465	0.000140933	0.00018507	0.000341946	0.000292723	0.000156656	0.000258834	0.000176534	0.00035936	0.000165644	0.000212746	0.000208742	0.000106408	0.000341628	0.000155714	0.000217642	0.000248663	0.000170366
	162	0.000142308	0.000152639	0.000194478	0.00024027	0.00026764	0.000133371	0.00022535	0.000132022	0.000199093	0.000165801	0.000248745	0.000341809	0.000300346	0.00016752	4.6709e-05	0.000257376	7.70387e-05	0.000238462	0.000266682	0.000239025	0.000233647	0.000434066	0.000167087	0.000177081	0.000190655	0.000311789	0.000320058	9.3402e-05	0.000202708	0.000164039	0.000232366	0.000297489	0.000159406	0.000349242	0.000292919	0.000349232	0.00016932	0.000213432	0.000316462	0.000258743
	164	0.000134612	0.000267347	8.79278e-05	0.000326249	0.000158769	0.000203794	2.73984e-05	0.000195004	0.000195167	0.000155523	0.000273984	5.39773e-05	0.000225617	0.000198818	0.000221736	0.000198698	0.000337892	0.000161054	0.000146624	0.000167743	0.000275733	0.000122788	0.000461986	0.00012551	0.000345774	0.00026673	0.000108978	0.000212824	2.54108e-05	0.000208702	0.000182453	0.000146149	0.000329208	0.000284447	0.000265806	4.55967e-05	0.000249215	0.000169322	0.000368563	0.000173049
	166	0.000189103	0.00023826	0.000340439	0.000131217	0.00018176	0.0002394	0.000190611	0.000163725	0.000214658	0.000190111	0.000243232	0.000109575	0.000139267	0.000116289	9.06919e-05	0.000192279	0.000147261	0.000273021	4.87078e-05	0.000245461	0.00018887	0.000242467	0.000117007	0.000412371	0.000108287	0.000236987	0.000181451	0.000151737	0.000251049	0.000176314	0.000308143	0.000280516	0.000332293	0.000250959	0.000248802	0.000232259	0.00028435	0.000371564	8.28621e-05	0.0002246
	168	0.000191361	0.000148532	0.000176762	0.000193305	0.000254943	0.00019039	9.50553e-05	0.000168398	0.000108116	0.000240415	0.000333451	0.000271794	9.85991e-05	0.000184315	0.000107803	3.90537e-05	0.000178328	0.00016264	0.000119872	0.000140427	0.00021602	0.000346581	0.000171186	7.09997e-05	0.000429964	9.43107e-05	0.000201974	0.000216525	0.000214338	0.000170056	0.00028543	0.000279405	0.00018958	0.000119982	0.000250304	0.000264932	8.58121e-05	0.000331952	0.000264871	0.000312702
	170	0.000238312	9.24626e-05	0.000156692	0.000274933	6.74738e-05	0.000274779	0.000183585	0.000114992	0.000157369	0.00012439	0.000250871	0.000142776	0.000187581	0.000132748	0.000259816	0.000250118	0.00019574	0.000202396	0.000221097	0.000293967	0.000185352	0.000239409	0.000215441	0.000270887	0.000182668	0.000484603	2.00147e-05	0.000334709	0.000231642	0.000180429	0.000285258	0.000226921	0.000220201	0.000136916	0.000210455	0.000187427	0.000275624	0.000259303	0.000271478	0.000256447
	172	0.000287949	5.30771e-05	0.000187933	0.000223124	0.000215218	0.00013894	0.000227232	0.000132245	0.000232148	0.000240895	0.000193156	0.000183974	0.000192532	0.000191663	0.000157571	0.000195229	9.11013e-05	7.37225e-05	0.000202809	6.87873e-05	0.000301375	0.000225666	0.000201934	0.000221181	0.000308809	0.000259793	0.000469887	0.000153503	0.000108943	0.000229617	0.00019836	0.000159679	0.00030307	0.000179337	0.000196368	0.000348373	0.000236849	0.000209134	0.000280827	0.000242083
	174	3.5001e-05	0.000145538	0.000113595	0.000187639	0.000341853	0.000158338	0.000164626	7.56415e-06	0.000190073	0.000231285	0.000167191	0.000141458	0.000300277	0.000193067	0.000134171	0.000191759	0.000271614	0.000134571	0.000170737	0.000160754	0.000219607	9.31086e-05	0.000217874	0.00034037	0.00019873	0.000235768	0.000208697	0.000520354	0.000192611	0.000102517	0.000133004	0.00013678	0.000184096	0.000142547	0.00015352	0.000128353	0.000213204	0.00019975	0.000166987	0.000238924
	176	0.000256945	0.000241101	0.000137369	0.000142625	9.61805e-05	0.000155091	0.000186819	0.000118547	4.70884e-05	0.000169249	0.000107969	0.000170153	0.000114398	0.000209418	0.000152599	0.000217656	0.000129542	0.000285876	7.9574e-05	7.32606e-05	0.000124034	0.000160027	0.000183888	0.000107334	0.000236026	0.000208652	0.000172286	0.000231026	0.000433138	0.000177223	0.000285855	0.000150424	0.000205097	0.00021909	0.000224893	0.000131583	9.98942e-05	0.000304489	0.000167469	0.000218834
	178	0.000202038	0.000296821	0.000248125	0.000149623	0.000224767	0.000171906	0.000202207	8.6318e-05	0.000200364	7.7382e-05	0.00018931	0.000168988	0.000182944	0.00020105	0.000199888	0.00036598	0.000103462	0.000159751	0.000232617	0.000176923	0.000125758	0.000175738	0.000151283	0.000282729	0.000207055	0.000141255	0.000182931	0.000143099	0.000129833	0.000349644	0.000148212	0.000148686	0.000246879	0.000195396	0.000116588	0.000187081	0.000161158	0.000225329	0.000224744	0.000209513
	180	0.000286228	8.52404e-05	0.000114523	0.000112839	0.000187292	0.000207192	0.000195904	0.000304151	0.000212436	0.000103358	0.00015227	0.000198788	0.000124636	0.000135192	0.00026333	0.000181495	8.69781e-05	0.00013705	7.38212e-05	0.000191972	0.0003034	0.000165734	0.000143271	8.79913e-05	0.000135987	0.000161881	7.68938e-05	0.000334842	0.000293843	0.000295485	0.000311751	0.00013179	0.000118117	0.00021331	0.000195097	0.000309453	0.000168518	0.000260589	0.000173496	0.000216627

## Sheet: Fig2g
Phase Modulation (Centre)				Amplitude Modulation (Centre)				Amplitude Modulation (Sideband)
Modulation Amplitude	Coherence Time	Error		Modulation Amplitude	Coherence Time	Error		Modulation Amplitude	Coherence Time	Error
MHz	ns	ns		MHz	ns	ns		MHz	ns	ns
5	337.904	34.7477		4	202.604	26.3211		4	128.332	4.13125
10	1647.16	201.073		8	525.413	85.526		8	199.65	10.5275
15	2539.59	229.861		12	1600.47	189.672		12	240.59	13.6878
20	2914.43	182.808		16	2060.42	242.223		16	272.429	13.601
25	3085.03	192.935		20	2224.85	291.531		20	299.909	14.2103
30	3256.84	177.588		24	2201.9	236.402		24	282.028	13.4294
35	3250.16	230.549		28	2153.02	195.362		28	276.415	12.9443
40	2696.65	152.109		32	2240.31	209.616		32	267.57	11.5421
45	1651.81	105.76		36	2061.91	170.104		36	247.907	10.414
50	1859.89	130.948		40	1752.86	210.541		40	220.422	9.35916
55	2703.45	135.282		44	1565.06	150.098		44	187.675	8.25734
60	3645.16	144.875		48	1321.27	148.11		48	164.042	7.33335
65	4372.96	178.94		52	1338.84	86.232		52	163.574	7.16938
70	4072.71	185.7		56	2662.28	307.369		56	161.615	7.30821
75	3819.74	179.334		60	2845.46	189.693		60	153.219	6.73806
80	4133.6	203.745		64	2943.73	179.21		64	148.611	6.76771
85	3616.83	164.743		68	2869.07	210.57		68	128.779	5.78823
90	3343.23	200.375		72	2473.3	204.004		72	116.301	5.28024
95	3147.97	155.09		76	2657.65	279.89		76	104.942	4.80084
100	2872.97	157.024		80	2715.54	240.562		80	92.6551	3.62885
105	2806.55	194.045
110	2545.92	205.713
115	2781.1	248.836
120	2336.1	155.383
125	2626.47	216.982
130	2345.27	240.562
135	2785.18	258.264
140	3352.38	274.604
145	3493.47	243.099
150	3483.62	262.206
155	3768.49	212.203
160	3304.22	200.181
165	3379.12	226.525
170	2562.55	193.778
175	1832.65	155.359
180	1120.46	131.544
185	806.838	98.5173
190	407.962	44.7637
195	340.066	40.9778
200	294.642	41.3407
205	184.323	161.289
210	157.328	22.5042
215	161.389	21.0269
220	105.498	48.4418
225	264.617	26.1176
