# Supplementary material for: Coherence protection of spin qubits in hexagonal boron nitride
Source: Nat Commun. 2023 Jan 28;14:461. doi: 10.1038/s41467-023-36196-7 (PMC9884286; doi:10.1038/s41467-023-36196-7)
Supplement: Supplementary file 5 — Source Data [file 41467_2023_36196_MOESM5_ESM.zip › Fig3.xlsx]

## Sheet: Fig3b
t_c=45 ns			t_c=90 ns
Total Pulsewidth	Contrast		Total Pulsewidth	Contrast
ns	%		ns	%
350	-3.99271		350	-2.20262
351	-3.8904		351	-2.54927
352	-3.51623		352	-2.6411
353	-3.28424		353	-3.30249
354	-3.09235		354	-3.8922
355	-2.33169		355	-4.11061
356	-2.24152		356	-3.991
357	-2.54627		357	-4.05812
358	-2.36933		358	-3.59732
359	-2.95319		359	-3.56683
360	-3.15534		360	-2.71732
361	-3.54134		361	-2.14743
362	-3.87267		362	-2.12882
363	-4.06561		363	-1.94219
364	-3.8198		364	-2.6159
365	-3.77495		365	-3.0498
366	-3.01206		366	-3.42153
367	-2.77077		367	-3.62736
368	-2.21454		368	-4.15279
369	-2.02355		369	-4.1432
370	-2.15922		370	-3.86906
371	-2.8395		371	-3.73871
372	-3.13731		372	-3.28275
373	-3.484		373	-2.60881
374	-4.1105		374	-2.16041
375	-4.08531		375	-2.22172
376	-3.98588		376	-2.0796
377	-3.63546		377	-2.53306
378	-3.13674		378	-2.86402
379	-2.70851		379	-3.64936
380	-2.49229		380	-4.00533
381	-2.43606		381	-4.00344
382	-2.20312		382	-4.24556
383	-2.66934		383	-3.9097
384	-3.02442		384	-3.37298
385	-3.76863		385	-2.88603
386	-3.9578		386	-2.26937
387	-4.12325		387	-2.30061
388	-3.9593		388	-2.14889
389	-3.65661		389	-2.14406
390	-3.63594		390	-2.77828
391	-3.16748		391	-3.01953
392	-2.59908		392	-3.60052
393	-2.14563		393	-4.15233
394	-2.2944		394	-4.14127
395	-2.54264		395	-4.04238
396	-3.11805		396	-3.78256
397	-3.32588		397	-3.41744
398	-3.80174		398	-2.84453
399	-4.06673		399	-2.51505
400	-4.36632		400	-2.17426
401	-3.773		401	-2.064
402	-3.73331		402	-2.39551
403	-3.3582		403	-3.01957
404	-2.87134		404	-3.26108
405	-2.53533		405	-4.12095
406	-2.32753		406	-4.05107
407	-2.34854		407	-4.00143
408	-2.74086		408	-4.07587
409	-3.14077		409	-3.49653
410	-3.52363		410	-3.18903
411	-3.97886		411	-2.6158
412	-4.34309		412	-2.10209
413	-4.09241		413	-2.24591
414	-3.91211		414	-2.19034
415	-3.89364		415	-2.8008
416	-3.16506		416	-3.3921
417	-2.58824		417	-3.8674
418	-2.31455		418	-4.07989
419	-2.34147		419	-3.89756
420	-2.68158		420	-4.27344
421	-2.76153		421	-3.64344
422	-3.20078		422	-3.18132
423	-3.56383		423	-2.63357
424	-3.71304		424	-2.39818
425	-3.95409		425	-2.24573
426	-3.92214		426	-2.33614
427	-3.79089		427	-3.02794
428	-3.49629		428	-3.2539
429	-3.09413		429	-3.79005
430	-2.70994		430	-3.88046
431	-2.52904		431	-4.1902
432	-2.43337		432	-4.00328
433	-2.72613		433	-3.84026
434	-2.9534		434	-3.24975
435	-3.12369		435	-2.9294
436	-3.63639		436	-2.44797
437	-3.90526		437	-2.27192
438	-4.13945		438	-2.39824
439	-4.0146		439	-2.7468
440	-3.46564		440	-3.12367
441	-3.41949		441	-3.61105
442	-2.66437		442	-4.05148
443	-2.4633		443	-4.05691
444	-2.2412		444	-3.99832
445	-2.34714		445	-4.10596
446	-2.58384		446	-3.42139
447	-3.02455		447	-2.90324
448	-3.65745		448	-2.35616
449	-3.95247		449	-2.35975
450	-3.89015		450	-2.23129

## Sheet: Fig3c
		Total Pulsewidth (ns)
		1	2	3	4	5	6	7	8	9	10	11	12	13	14	15	16	17	18	19	20	21	22	23	24	25	26	27	28	29	30	31	32	33	34	35	36	37	38	39	40	41	42	43	44	45	46	47	48
Control Pulsewidth (ns)	0	-0.00602794	-0.0152613	-0.0271739	-0.0369152	-0.0412442	-0.0418448	-0.0396166	-0.0284448	-0.0206221	-0.015181	-0.0121215	-0.0112132	-0.0162473	-0.0219276	-0.0292932	-0.0316483	-0.0334295	-0.0410475	-0.0344332	-0.032674	-0.0296545	-0.0265601	-0.0196878	-0.0179055	-0.0178521	-0.0188029	-0.0197344	-0.0236278	-0.0312952	-0.0348585	-0.0371098	-0.0360016	-0.0351258	-0.032082	-0.024628	-0.0188637	-0.0170491	-0.0142586	-0.0188334	-0.0204694	-0.0289314	-0.0319546	-0.0368006	-0.0404649	-0.0373169	-0.0357947	-0.0247835	-0.0207655
	5	-0.00481971	-0.0126305	-0.0283807	-0.0398711	-0.0463465	-0.0429602	-0.0344416	-0.0292068	-0.023772	-0.0151118	-0.010691	-0.011844	-0.0126335	-0.0204913	-0.0293363	-0.0308427	-0.0350078	-0.0383293	-0.0389528	-0.0338309	-0.0308879	-0.0275578	-0.0206646	-0.0145908	-0.0148711	-0.0155705	-0.0223853	-0.02483	-0.0339257	-0.0364793	-0.039551	-0.0374753	-0.0359978	-0.0308547	-0.0242132	-0.0202661	-0.0190877	-0.0160233	-0.0189317	-0.0213589	-0.0303232	-0.0358064	-0.0370983	-0.0411725	-0.0390175	-0.0357749	-0.030468	-0.0216264
	10	-0.00326097	-0.0129639	-0.0259402	-0.0376843	-0.0411133	-0.0401428	-0.0371458	-0.0274464	-0.0218904	-0.01402	-0.00926728	-0.0113643	-0.0142983	-0.0190503	-0.0259207	-0.0311186	-0.0352083	-0.0395922	-0.0389364	-0.0336599	-0.0291122	-0.0262697	-0.0173416	-0.0157792	-0.0167572	-0.016438	-0.0219241	-0.0255261	-0.0299405	-0.0366973	-0.035121	-0.0362708	-0.0314659	-0.0300464	-0.0215083	-0.0179313	-0.019078	-0.0133528	-0.0156863	-0.0203584	-0.0263791	-0.0365876	-0.0370159	-0.0417305	-0.0385934	-0.0339306	-0.0292222	-0.0203705
	15	-0.00479957	-0.0132662	-0.0291245	-0.0410754	-0.0438046	-0.0455685	-0.0371854	-0.0312138	-0.021718	-0.01761	-0.0122551	-0.00846704	-0.0148873	-0.0195172	-0.0285092	-0.0316898	-0.0376341	-0.0403476	-0.0386292	-0.0364638	-0.0291431	-0.0278503	-0.0225326	-0.0178397	-0.0159447	-0.0168335	-0.0225527	-0.0264079	-0.0325327	-0.0371319	-0.0390455	-0.0371595	-0.0361523	-0.0299645	-0.0252995	-0.0215112	-0.016508	-0.0157769	-0.016306	-0.0234423	-0.0290801	-0.0352229	-0.0378219	-0.0429527	-0.0417944	-0.0368237	-0.0275457	-0.024622
	20	-0.00574364	-0.0144398	-0.0284393	-0.03783	-0.044565	-0.044722	-0.0364337	-0.0293886	-0.0246831	-0.0152453	-0.00856126	-0.0118644	-0.0124344	-0.0197355	-0.0265988	-0.0330566	-0.0317728	-0.0354478	-0.0349108	-0.0354994	-0.0313935	-0.0245422	-0.0219224	-0.0168871	-0.0159665	-0.0143792	-0.020707	-0.0263658	-0.0277883	-0.035191	-0.0365347	-0.0374281	-0.0347304	-0.0326004	-0.0255597	-0.0210968	-0.0202461	-0.0155908	-0.0158339	-0.018997	-0.0290744	-0.0334919	-0.0384849	-0.0370723	-0.0395976	-0.0332937	-0.0261024	-0.0177321
	25	-0.00371284	-0.0143496	-0.0299788	-0.0405376	-0.0467227	-0.0440368	-0.0390553	-0.0314892	-0.0215782	-0.0159805	-0.00949608	-0.0128164	-0.0148174	-0.0212477	-0.0240869	-0.0356125	-0.0356976	-0.039539	-0.0378883	-0.0377467	-0.0322893	-0.0258279	-0.0213713	-0.0186663	-0.0164991	-0.0191789	-0.0250781	-0.0269455	-0.0333951	-0.0352934	-0.0409323	-0.0392005	-0.0379228	-0.0333746	-0.0261688	-0.0172799	-0.0157843	-0.0172021	-0.0195662	-0.0228799	-0.0277097	-0.0352238	-0.0420269	-0.0421975	-0.0398946	-0.0336229	-0.0344251	-0.0238216
	30	-0.00516719	-0.0158562	-0.0273878	-0.0412546	-0.0456264	-0.0448337	-0.0397897	-0.0300866	-0.021831	-0.0176078	-0.0148027	-0.0118515	-0.0142066	-0.0202857	-0.0253474	-0.0352647	-0.0385347	-0.038883	-0.0379	-0.0394472	-0.0311982	-0.0262933	-0.0214646	-0.0208131	-0.0146294	-0.0156762	-0.0244752	-0.0263862	-0.035136	-0.0368983	-0.0392647	-0.0355449	-0.0388092	-0.0339052	-0.0244899	-0.0205049	-0.0160606	-0.0167554	-0.0166017	-0.0237205	-0.0279708	-0.0360324	-0.037354	-0.0433669	-0.0408158	-0.0359011	-0.0297015	-0.0227746
	35	-0.00380982	-0.0157466	-0.0292562	-0.0416075	-0.0473507	-0.0437368	-0.0412721	-0.0311994	-0.023307	-0.0158091	-0.0126301	-0.0151285	-0.0176721	-0.0211216	-0.0256957	-0.0343465	-0.0378364	-0.0404958	-0.0385608	-0.0364323	-0.0310183	-0.0242929	-0.0203891	-0.0175394	-0.0160533	-0.0217161	-0.021108	-0.0248874	-0.0349031	-0.037892	-0.0408473	-0.0415731	-0.036611	-0.0345549	-0.0290137	-0.0225705	-0.0173619	-0.0139331	-0.0182871	-0.0232451	-0.0287115	-0.0343534	-0.0399086	-0.0426235	-0.0414896	-0.0343466	-0.0293168	-0.0241968
	40	-0.00379745	-0.0138824	-0.0268316	-0.0456939	-0.0493756	-0.0472236	-0.0388545	-0.0324344	-0.0215196	-0.0181345	-0.013612	-0.013013	-0.0141188	-0.0218551	-0.0270619	-0.0355522	-0.0372483	-0.0442792	-0.0408047	-0.037131	-0.0322893	-0.0254703	-0.0225966	-0.0166763	-0.0166929	-0.0172054	-0.0224979	-0.0250242	-0.0340148	-0.0375501	-0.0408969	-0.040864	-0.0387125	-0.0315	-0.0265946	-0.021563	-0.0164757	-0.01663	-0.017444	-0.0221706	-0.029167	-0.0353534	-0.0413495	-0.0427538	-0.0431698	-0.0335247	-0.0294143	-0.0231684
	45	-0.00444978	-0.0189637	-0.0266196	-0.0432116	-0.0477682	-0.0450489	-0.0433431	-0.0318396	-0.0220164	-0.0165919	-0.00846078	-0.0108986	-0.0139382	-0.0233338	-0.0289669	-0.0318276	-0.0381333	-0.0414942	-0.0383139	-0.0338308	-0.0298323	-0.0260013	-0.0209937	-0.0187786	-0.0170643	-0.0209475	-0.0234008	-0.02664	-0.0346512	-0.0382698	-0.0378053	-0.0399117	-0.0384585	-0.0306246	-0.0272375	-0.0199215	-0.0157288	-0.0168996	-0.0173812	-0.0217219	-0.0296233	-0.0336928	-0.0433386	-0.0435093	-0.0420667	-0.0388071	-0.0325819	-0.0211229
	50	-0.00250487	-0.0154311	-0.027816	-0.042624	-0.0465525	-0.0451163	-0.0392124	-0.0302705	-0.0235585	-0.0178352	-0.0145202	-0.0142874	-0.014642	-0.0212227	-0.0280513	-0.0350972	-0.0376711	-0.0408842	-0.0377592	-0.0370114	-0.0321353	-0.0283182	-0.021376	-0.0206678	-0.015272	-0.018468	-0.0226538	-0.0312079	-0.033986	-0.0407103	-0.0407874	-0.0403839	-0.039164	-0.0343678	-0.0237845	-0.0219063	-0.0188839	-0.0151079	-0.0178886	-0.0225791	-0.0266928	-0.0352768	-0.0423026	-0.0442534	-0.0434795	-0.0377395	-0.0299132	-0.0235623
	55	-0.00344733	-0.0156419	-0.027533	-0.0428557	-0.0471557	-0.0489998	-0.042138	-0.0312493	-0.0244478	-0.0174722	-0.0125159	-0.0119652	-0.0172636	-0.0236793	-0.0291691	-0.0333578	-0.0409119	-0.0415592	-0.0396196	-0.0364682	-0.0318745	-0.0283253	-0.0232035	-0.0196157	-0.0188946	-0.0176588	-0.0210223	-0.0298181	-0.0358786	-0.0369634	-0.0398272	-0.0407816	-0.0360258	-0.0324148	-0.0254099	-0.0210353	-0.015528	-0.0165082	-0.0170117	-0.0218842	-0.0292313	-0.0342075	-0.0423986	-0.0448017	-0.043283	-0.0389753	-0.0288484	-0.0213861
	60	-0.00679628	-0.0142884	-0.0287989	-0.0414399	-0.0457437	-0.0469124	-0.0396485	-0.0309636	-0.0205486	-0.0178404	-0.0130348	-0.0128332	-0.01649	-0.0218981	-0.0257634	-0.0308694	-0.0383723	-0.0420983	-0.0392056	-0.037626	-0.0319907	-0.0262659	-0.0204936	-0.0184724	-0.015978	-0.0193153	-0.022484	-0.0284602	-0.0352162	-0.0361536	-0.0417823	-0.04035	-0.0378742	-0.0354393	-0.0273497	-0.0221112	-0.0175592	-0.0170517	-0.0154655	-0.0211735	-0.0288116	-0.0364363	-0.0410264	-0.0460412	-0.0414454	-0.0359051	-0.0303937	-0.023697
	65	-0.00202776	-0.0179416	-0.0307916	-0.0406802	-0.0464938	-0.0453883	-0.0387835	-0.0308695	-0.0224702	-0.0179307	-0.0136362	-0.0133795	-0.014748	-0.0198805	-0.0306341	-0.0348554	-0.0415155	-0.041405	-0.0386777	-0.0373426	-0.0323644	-0.0267195	-0.0201033	-0.0194417	-0.0171483	-0.0195643	-0.0258429	-0.0290118	-0.0345049	-0.038773	-0.0434027	-0.0416043	-0.0378406	-0.0345504	-0.0281756	-0.0214637	-0.0204627	-0.0167244	-0.0199325	-0.0254091	-0.0271162	-0.0364962	-0.040401	-0.0416248	-0.0445047	-0.0402764	-0.0309651	-0.0249389
	70	-0.00561338	-0.0157236	-0.0305383	-0.0401984	-0.0479692	-0.0479459	-0.0395813	-0.0314705	-0.0244023	-0.0177572	-0.0112822	-0.0114022	-0.0162098	-0.0227214	-0.0284738	-0.0343668	-0.0397974	-0.0402313	-0.0392971	-0.0358773	-0.033956	-0.0267088	-0.0212971	-0.0191547	-0.018013	-0.0199687	-0.0207405	-0.0309407	-0.0359869	-0.0379579	-0.0405707	-0.039734	-0.0363099	-0.0331746	-0.0278659	-0.0230257	-0.0148866	-0.016641	-0.020355	-0.0235594	-0.0292541	-0.0346358	-0.0409802	-0.0430383	-0.0435793	-0.0361714	-0.0325156	-0.0223781
	75	-0.00790176	-0.014674	-0.0314373	-0.043297	-0.0467114	-0.0485097	-0.0399668	-0.0326018	-0.0217804	-0.0149932	-0.0119607	-0.0119807	-0.0189136	-0.0237849	-0.0293331	-0.0325562	-0.042583	-0.040038	-0.0404755	-0.0366018	-0.0298445	-0.0267501	-0.0181233	-0.0171098	-0.0150503	-0.020484	-0.0234562	-0.0269046	-0.0333558	-0.0356033	-0.0430187	-0.0390965	-0.0379702	-0.0333207	-0.0270995	-0.0221394	-0.0169449	-0.0165062	-0.0204027	-0.0226509	-0.0310164	-0.0362895	-0.039424	-0.0434986	-0.0417302	-0.0366531	-0.0326117	-0.0219307
	80	-0.00559148	-0.0179109	-0.0297629	-0.0411694	-0.0488522	-0.0438238	-0.0400766	-0.0319072	-0.0270438	-0.0147891	-0.0123004	-0.0104422	-0.0164504	-0.0199353	-0.0273405	-0.0336102	-0.041956	-0.0396688	-0.0403184	-0.0371008	-0.0307683	-0.0278255	-0.021239	-0.0203008	-0.017471	-0.020424	-0.0218523	-0.028682	-0.0346802	-0.038819	-0.0411283	-0.0406515	-0.0407381	-0.0327251	-0.0307105	-0.0204281	-0.0171101	-0.0146517	-0.01859	-0.0222003	-0.0303042	-0.035317	-0.0414568	-0.0435253	-0.0389446	-0.0386178	-0.0307715	-0.0222237
	85	-0.00589244	-0.0169617	-0.0304174	-0.0408554	-0.0460804	-0.0454908	-0.0393968	-0.0295166	-0.0225513	-0.0177867	-0.0136819	-0.0117219	-0.0173267	-0.020989	-0.0273093	-0.0365053	-0.0371512	-0.0405131	-0.0392582	-0.0336235	-0.0332381	-0.0242692	-0.0196318	-0.0194212	-0.017646	-0.0208005	-0.0225123	-0.0269048	-0.0350498	-0.0395538	-0.0419864	-0.0430304	-0.0388301	-0.03475	-0.0276152	-0.0195714	-0.0167671	-0.0142064	-0.0189025	-0.0233533	-0.0292434	-0.0345364	-0.0409091	-0.0444379	-0.0442865	-0.0377068	-0.0338945	-0.0244057
	90	-0.00318503	-0.0162112	-0.0289597	-0.0421218	-0.0449642	-0.0441638	-0.0409841	-0.032217	-0.0230464	-0.0172059	-0.013554	-0.0124721	-0.0135693	-0.0182836	-0.0297187	-0.0363786	-0.042002	-0.0408324	-0.0392979	-0.0366477	-0.0318335	-0.0272269	-0.0223811	-0.0174449	-0.0172797	-0.0212589	-0.0239192	-0.0287034	-0.0336404	-0.0389226	-0.0407019	-0.040523	-0.038404	-0.0333796	-0.0276681	-0.0238591	-0.0187148	-0.0155773	-0.0170979	-0.0215326	-0.0318537	-0.0363282	-0.038463	-0.0420734	-0.0421168	-0.0366018	-0.0300858	-0.025559
	95	-0.00444235	-0.0182845	-0.0309638	-0.0388015	-0.047085	-0.0475402	-0.038065	-0.0299128	-0.0235504	-0.016999	-0.0118767	-0.0129107	-0.0168498	-0.0221552	-0.0286657	-0.0352032	-0.0367918	-0.0418713	-0.0399939	-0.03718	-0.0360079	-0.0247612	-0.0207285	-0.0193121	-0.0188929	-0.018378	-0.0252963	-0.0299896	-0.0349897	-0.0381492	-0.0420955	-0.0401604	-0.0391352	-0.0315342	-0.0285763	-0.0210053	-0.0171174	-0.019259	-0.0169953	-0.023337	-0.0289091	-0.0371269	-0.0409478	-0.0421005	-0.0420796	-0.040362	-0.0296393	-0.024657
	100	-0.00526632	-0.0184672	-0.0289734	-0.0394789	-0.0452417	-0.0430581	-0.0396743	-0.0323565	-0.0217494	-0.0155949	-0.0135069	-0.0145337	-0.0140324	-0.0193482	-0.0265958	-0.0311735	-0.0393028	-0.0393841	-0.0398765	-0.0384451	-0.0332387	-0.0259073	-0.0216446	-0.0173522	-0.0165184	-0.0179738	-0.0235221	-0.029023	-0.0358605	-0.0371477	-0.0416902	-0.0409523	-0.0382874	-0.0360021	-0.0287863	-0.0184903	-0.0156654	-0.0174218	-0.0196855	-0.0243124	-0.0302693	-0.0368775	-0.0395244	-0.0441063	-0.0419891	-0.0384638	-0.0300319	-0.0270207
[truncated: 352 more columns]

## Sheet: Fig3d
		Modulation Frequency (MHz)
		10	12.5	15	17.5	20	22.5	25	27.5	30	32.5	35	37.5	40	42.5	45	47.5	50	52.5	55	57.5	60	62.5	65	67.5	70	72.5	75	77.5	80	82.5	85	87.5	90	92.5	95	97.5	100	102.5	105	107.5	110	112.5	115	117.5	120	122.5	125	127.5
Control Pulsewidth (ns)	0	0.000251606	0.000101433	-9.371e-06	0.000137861	-1.67846e-05	1.83033e-05	0.000104812	-0.000140794	8.15549e-05	0.000106669	0.000137489	5.29421e-05	-2.22424e-05	9.38908e-05	-4.20479e-05	-8.48587e-05	-0.000162061	3.07608e-05	-0.000179287	-4.38795e-05	1.76243e-05	3.62033e-05	3.9149e-05	-5.25635e-05	0.000221696	-0.000129415	0.000113482	0.000210627	0.00948	-7.43428e-05	9.20156e-06	0.000147174	-0.000293912	-8.79105e-05	5.94112e-05	5.39243e-05	0.000112516	-0.000148277	-9.16264e-05	-5.20746e-05	-6.03587e-05	3.64943e-05	-0.000130603	-5.37649e-05	0.000106955	-1.40185e-05	6.56275e-05	9.30181e-05
	5	0.000124218	-2.49174e-05	7.57784e-06	-5.15121e-05	0.000100229	5.67423e-05	6.5676e-05	0.000143141	2.26344e-05	0.00011588	-8.30658e-05	2.36549e-05	-1.03235e-05	-8.44566e-05	9.77654e-05	4.50309e-05	7.30493e-05	-8.10831e-05	0.000182738	8.8332e-05	-3.44966e-05	3.63758e-05	3.64887e-05	0.000110659	0.000144721	-6.10659e-05	6.63695e-05	9.26842e-05	0.00924	8.84363e-06	8.22552e-05	0.000148473	-0.000124104	5.40457e-05	0.000102482	-1.99035e-05	-0.000194145	-2.21451e-05	-7.11089e-06	4.52238e-06	1.43741e-05	5.37655e-05	-0.000115896	-5.91861e-05	3.31145e-05	3.13742e-05	5.65963e-05	-0.000131483
	10	5.89694e-05	-5.63559e-06	-1.60687e-05	3.09608e-05	-4.44993e-05	-1.63563e-05	2.46289e-06	9.28603e-05	1.36702e-05	0.000155652	-0.000141951	5.08774e-05	7.0723e-05	0.000141438	5.3566e-05	0.000162027	-0.000182798	-0.000158959	0.000102731	0.000195159	3.84226e-05	5.22258e-05	5.448e-05	0.000183758	4.91757e-05	-0.00012703	-5.58007e-05	-8.19648e-05	0.00778	0.000135411	-3.06321e-05	0.000129488	-3.27767e-05	-5.15719e-05	-5.5354e-05	-0.000172065	0.000118351	-5.3562e-05	1.71334e-05	-0.000104355	2.24109e-05	9.28548e-05	2.63286e-05	-4.89154e-05	9.56125e-05	-1.37961e-05	-7.92661e-05	3.78348e-06
	15	0.000135921	-7.64691e-05	-9.38974e-05	0.000319108	-5.66771e-05	0.000132193	6.32891e-05	7.27121e-05	-8.55799e-05	0.000106969	-4.14973e-05	3.24438e-05	-1.91325e-05	-3.26549e-05	2.78192e-05	-4.00191e-05	4.62127e-05	-7.18475e-05	7.69344e-05	5.19737e-05	2.09671e-05	0.000154921	8.75472e-05	0.000160021	-5.86655e-05	-0.00031916	-3.8703e-05	5.04258e-05	0.00574	4.93006e-05	5.48971e-05	-0.000135654	2.29852e-05	-7.62243e-05	3.56838e-05	-0.000139429	9.08215e-05	-1.60868e-05	-0.000134085	-1.83942e-05	2.08778e-05	-8.00198e-05	6.39449e-05	0.000127945	-0.000112637	0.00014031	3.86813e-05	-1.31366e-05
	20	0.000182036	-0.000149391	0.000123651	-5.43411e-05	2.37823e-05	-0.000103857	-9.4502e-05	2.03512e-05	0.000144093	-1.6839e-05	9.27602e-05	0.000104358	9.83451e-05	4.77392e-05	8.85294e-05	-9.81204e-05	-4.51413e-05	-0.000104172	5.61508e-05	-0.000101152	5.94256e-05	2.97207e-05	0.000234504	0.00016549	-0.000105642	-4.23695e-05	-4.98871e-05	-4.87815e-05	0.0026	5.83308e-05	0.000102602	8.96701e-05	-5.70003e-05	-4.25104e-05	-8.13892e-05	-3.70937e-05	-1.52125e-05	-2.51383e-05	1.46158e-05	3.32616e-05	-5.71383e-05	-5.84935e-05	6.90942e-05	4.91719e-05	4.22467e-05	8.77428e-06	-4.75294e-05	-0.000109802
	25	0.0001507	1.7938e-05	-2.14528e-05	6.43699e-05	-1.98695e-05	2.34374e-05	5.96484e-05	-5.70655e-05	-5.93594e-05	-8.28502e-05	-4.74845e-05	-3.99948e-05	-3.76517e-05	-3.03234e-05	7.81578e-06	0.000134803	-6.80024e-05	1.29489e-05	1.05645e-05	0.000128831	-0.000156931	-4.18427e-05	-9.40678e-05	9.94256e-05	0.000125538	-3.34941e-05	6.08616e-05	-4.90344e-05	-0.000490272	0.000137735	-3.18342e-06	-0.000113884	-0.000121149	-0.000123302	-6.07069e-05	-8.09148e-06	-0.000168919	-9.30725e-05	5.82418e-05	-7.24364e-05	2.15369e-05	-0.000188186	0.000139036	1.62993e-05	-6.46814e-06	4.74807e-05	-5.39201e-05	6.12594e-05
	30	-0.000204721	-8.59941e-05	4.82568e-05	-0.000119406	3.45077e-05	0.000194611	0.0001621	-1.60481e-05	-7.39067e-05	-4.70528e-05	0.000152164	-5.39519e-05	-3.44662e-05	0.000147513	-5.49292e-05	8.57128e-05	5.75408e-05	-0.0001004	-6.7458e-05	0.000107748	5.78852e-05	3.32309e-05	-8.62738e-05	-1.92483e-05	0.000280798	-4.03666e-05	4.19512e-05	-7.5119e-05	-0.00245	-2.87781e-05	-0.000111437	-1.57541e-05	-0.000128224	0.000344757	-4.57531e-08	-8.25092e-05	-4.31576e-06	4.9135e-05	-3.09449e-05	8.15431e-06	-6.60733e-05	0.00012044	-7.42706e-05	2.79261e-05	4.90887e-06	7.31974e-05	-0.00015032	6.16745e-05
	35	-0.000108926	5.54199e-05	-0.000192396	-0.000136639	-0.000146688	3.91406e-05	-0.000112754	-5.17185e-05	3.267e-05	1.38055e-05	5.47708e-05	3.76018e-05	-3.09498e-05	-7.45924e-05	3.8817e-05	7.83805e-05	-0.000110251	2.26579e-05	0.000140258	-6.24501e-05	-0.000121386	3.29101e-05	7.83555e-05	-7.93518e-05	3.85953e-05	-4.42269e-05	4.97108e-05	-0.000123416	-0.00421	5.97365e-05	9.82397e-05	5.94087e-06	-0.000179213	0.000127995	3.53622e-05	-2.34118e-06	1.36313e-05	-6.03934e-05	0.000113896	-5.22205e-05	-8.35387e-05	7.05583e-05	8.79375e-05	-0.000164461	4.77513e-05	0.000143232	-0.000176866	9.37879e-05
	40	-2.32307e-05	-5.07413e-05	0.000146424	0.000180433	6.86767e-06	-0.000160268	4.65209e-05	4.53272e-05	6.69202e-05	-7.35517e-05	-1.44714e-05	-2.96519e-05	8.88569e-05	2.07911e-05	-8.02279e-05	-3.05758e-05	3.26521e-05	-0.000254207	-0.000173744	-0.000103563	-8.90038e-05	-1.24624e-05	4.59043e-06	-0.000222787	-3.8978e-05	-3.12873e-05	0.000178653	-0.000156723	-0.00545	-4.63285e-05	0.000140963	2.99632e-05	-4.09684e-05	4.34485e-05	-1.18774e-05	-3.55271e-05	1.48431e-05	-5.0538e-05	0.000216953	8.40244e-05	-1.06684e-05	8.01784e-05	-7.11334e-05	6.40012e-05	6.11827e-05	3.07277e-05	-5.83482e-05	7.60828e-06
	45	-3.2151e-05	2.25798e-05	-9.56754e-06	8.56453e-05	7.39538e-05	-7.72401e-05	5.84299e-05	-6.52353e-06	0.000126944	0.000189217	5.96342e-05	8.71841e-05	-9.28687e-05	-2.65108e-05	0.000102602	-4.44926e-05	-6.27817e-05	-0.000158066	-0.000119335	0.000160828	0.000200692	8.68788e-05	-0.000143223	-0.00020708	-0.000117987	6.47062e-05	-0.000195218	3.17395e-05	-0.0056	0.00010182	9.27491e-05	3.71065e-05	0.000216587	9.82813e-05	-4.46963e-05	5.64157e-05	-4.72739e-05	5.89925e-05	-0.000112279	5.04794e-05	-0.000210271	-9.52822e-05	-0.000135039	-1.44539e-05	0.000124401	0.000222534	0.000129159	1.21412e-05
	50	-0.000123318	9.03499e-05	7.71612e-05	1.09367e-06	-7.57324e-05	3.11375e-05	8.03983e-06	-0.000103838	5.01959e-05	0.000244021	0.000129508	-3.78484e-05	-9.17352e-05	-0.000191148	6.00107e-05	0.000147249	0.000164183	0.000104845	-8.88585e-05	6.377e-06	8.38311e-05	8.81935e-05	0.000113261	0.000186202	-0.000473134	-0.000157798	5.83868e-05	5.73514e-05	-0.00457	0.000144216	8.38342e-05	-0.000112505	0.000497773	-0.000178899	-8.04339e-05	-4.60224e-05	4.04725e-05	2.42419e-05	-6.99155e-05	-8.77611e-05	-0.000171644	-1.71553e-05	-4.69397e-05	-9.30529e-05	9.94935e-05	-3.79764e-05	-0.000220014	-3.61844e-05
	55	8.55904e-05	9.73942e-05	-4.83344e-06	7.05043e-05	-0.000106003	0.000104662	9.89687e-05	9.7563e-05	1.37861e-05	0.000108541	-5.15849e-05	-1.75474e-06	-2.05179e-05	2.85569e-05	0.000188475	-5.76883e-05	0.000171124	2.42475e-05	8.74652e-05	4.67125e-06	9.09992e-06	0.000101931	6.57434e-05	0.000310331	-0.000403173	6.70912e-06	-1.26716e-05	3.41482e-05	-0.00327	6.99418e-05	6.33669e-05	5.09179e-05	0.000506569	-0.000134641	-0.000207726	4.79863e-05	-0.000143728	-8.11547e-05	0.000100208	-2.64306e-05	0.000216722	-3.47673e-05	2.61035e-05	9.41849e-05	-7.9833e-05	5.87894e-05	-2.48727e-05	-5.54184e-05
	60	9.51359e-05	3.41071e-06	7.60596e-05	6.21756e-05	9.07004e-05	-2.66594e-05	8.55699e-05	4.79718e-05	8.13106e-05	-3.45898e-05	1.84802e-05	5.24897e-05	2.40091e-06	-4.68601e-05	5.28665e-06	-0.000165116	-6.89798e-06	-2.23806e-05	0.0001267	3.83744e-06	5.08003e-05	7.52871e-05	-9.28235e-06	0.000337016	-0.000458405	-0.000284274	3.19743e-05	5.12282e-05	-0.00173	3.73116e-05	1.17179e-05	4.81587e-05	0.000317361	-0.000260324	-7.79345e-05	3.00349e-05	5.19952e-05	0.00019477	4.85896e-05	3.39097e-05	5.93512e-05	0.000156939	-4.75649e-05	-8.8169e-05	-0.00011652	0.000115448	-4.12014e-05	1.19684e-05
	65	5.75602e-06	-4.73655e-05	-1.02526e-05	-2.5396e-05	-0.000135014	5.80876e-05	-2.59305e-05	0.000191856	-6.22788e-05	-2.05603e-05	-8.95552e-06	-9.83742e-05	-0.000107158	4.83457e-05	0.000125999	7.30842e-06	-8.34289e-06	7.37977e-05	-2.0363e-05	0.000139739	7.58427e-05	-4.9532e-05	0.000124392	0.000246634	-0.000164719	-7.51923e-05	-3.94283e-05	-0.000212652	0.00114	6.51445e-05	-6.38045e-05	8.80188e-05	5.93463e-05	-0.00029876	-0.000119976	-3.4188e-05	-3.24473e-05	-0.000109028	-3.67063e-05	4.04089e-05	9.0509e-05	-8.83626e-06	-4.06065e-05	7.6768e-05	6.69886e-05	-7.30686e-05	-8.3624e-05	3.22043e-05
	70	-6.03367e-06	1.84138e-05	1.63334e-06	-8.74324e-05	8.08644e-05	2.48285e-05	-5.36863e-05	-4.16577e-05	5.14426e-05	-0.00012788	3.42622e-05	-0.000178465	2.5157e-05	-5.39407e-05	8.01963e-05	-6.07166e-05	7.5754e-05	5.04849e-05	0.000271575	3.69455e-05	4.59713e-05	-2.6782e-05	4.66148e-05	0.000202517	4.18181e-05	-3.02662e-05	-3.72946e-05	-3.11076e-05	0.00416	3.10943e-05	1.96091e-05	-0.000162883	-0.000258754	1.67777e-05	-2.14176e-05	-1.32327e-05	-9.96438e-05	-0.000265131	-0.000186656	7.97241e-05	6.50631e-05	6.50531e-05	-2.53044e-06	6.70159e-06	-2.65462e-05	0.000120889	-2.26274e-05	0.000105357
	75	-5.26071e-05	0.000127456	2.38467e-06	9.24477e-05	-0.00014873	-1.71311e-06	-3.04672e-05	6.78736e-05	-4.01048e-05	-4.63806e-05	6.97969e-06	-0.000197735	-3.96046e-05	9.86025e-05	-2.31558e-05	0.000229468	-4.08362e-05	-0.000137567	7.459e-05	-9.0901e-05	-8.84011e-05	-9.02178e-05	5.50744e-06	-2.43235e-05	0.00033092	1.74966e-05	7.03662e-05	-7.12678e-05	0.006	6.06861e-05	-9.25768e-05	0.000111904	-0.000422254	5.25245e-05	6.39927e-05	0.000120597	0.000126755	4.42952e-05	2.40028e-05	-0.000155336	-4.15219e-05	0.000177831	-5.03626e-05	6.05483e-05	3.13881e-05	-3.77646e-05	6.49493e-05	-6.90929e-05
	80	1.07349e-05	-8.34578e-05	-8.69571e-05	-3.69529e-05	0.000195494	6.72377e-05	-0.000113881	-5.60783e-05	-0.000107259	-3.7965e-05	4.89417e-05	2.64274e-06	-0.000178166	1.49479e-06	-0.000136295	-1.42501e-05	1.32333e-05	-0.000143912	-3.16808e-05	2.42407e-05	-0.00014835	-6.48146e-05	-9.0165e-05	-0.00013056	0.000471517	9.41795e-05	-5.19787e-06	0.000119142	0.00709	-3.14221e-05	3.19485e-05	-4.05158e-05	-0.000543195	0.000196541	0.000136838	0.000133858	8.94397e-05	0.000174743	4.39434e-06	-4.80177e-05	7.63704e-06	-4.28696e-06	0.000225931	2.00619e-05	4.31919e-05	-5.73722e-05	0.000112979	1.79748e-05
	85	0.000229828	1.68772e-05	-2.55587e-05	6.01567e-05	-2.93785e-05	-0.000146755	-0.000134959	-0.000222089	0.000112486	1.86228e-05	5.41184e-05	2.23112e-07	-6.63391e-05	6.48157e-05	-2.68242e-05	8.96856e-05	-1.23182e-05	-8.86845e-05	-9.10551e-06	-9.26299e-05	4.9516e-05	-9.281e-05	-0.000143037	-4.58042e-05	0.000414618	9.06105e-05	-7.26665e-05	0.000172075	0.0077	-9.50824e-06	6.99807e-05	-0.000155826	-0.000475716	0.00023251	0.000111591	4.28303e-05	2.46338e-06	0.00022788	-3.5692e-05	-1.93556e-05	4.87431e-05	1.93063e-05	-7.64524e-05	5.14548e-05	0.000114191	-7.47473e-05	5.28818e-05	-0.000126661
	90	-3.65216e-05	-6.71053e-05	9.58603e-05	-3.76068e-05	7.77826e-06	-6.64925e-05	-7.45884e-05	-4.18256e-06	-7.99218e-05	2.37253e-05	-3.11362e-05	-0.000107415	-9.70674e-05	-6.85775e-05	1.27895e-05	0.000129238	1.62421e-05	-7.25093e-05	0.000200474	-0.000171854	-9.24839e-05	-0.000134053	-4.65801e-05	-0.000142427	0.000453844	0.000150221	3.2379e-05	4.31521e-05	0.00818	3.43864e-07	-0.000104821	4.43664e-05	-0.000187513	-7.74497e-05	4.42279e-05	0.000157587	-4.57001e-05	-0.000133553	3.23968e-05	-3.3017e-05	0.000123602	1.95202e-05	-0.000121307	-7.15548e-05	4.08376e-05	-0.000137737	1.76235e-05	2.97264e-05
	95	1.66505e-05	-7.56717e-06	4.80714e-05	1.04721e-05	0.000223234	5.59395e-05	5.69226e-05	-0.000131722	-9.61748e-05	0.000139919	-0.000128578	-2.97174e-05	-0.000136572	-1.48087e-05	5.11776e-05	-9.88559e-05	9.38741e-05	9.23721e-05	-1.11902e-05	-2.67572e-05	-0.000171034	-4.7913e-05	-5.17595e-05	0.000258315	-8.41109e-05	-0.000142813	-0.000153809	-0.000117855	0.00734	0.000108122	-5.55296e-05	0.00013236	-2.28196e-05	-9.99792e-05	6.79731e-05	-0.000115248	-1.67367e-05	3.71186e-05	-0.000145549	-4.48546e-06	-0.000124457	7.63951e-05	-6.94758e-07	7.08264e-05	8.90131e-05	-0.000177924	4.09837e-07	-3.67868e-05
	100	0.000144084	-3.78543e-05	-5.06624e-05	-9.98678e-05	-6.58988e-06	2.47602e-05	-3.09551e-05	-0.000106993	6.23371e-05	6.36075e-05	5.09302e-05	-0.000175067	-7.4372e-05	0.00011621	0.000142115	-2.94133e-05	8.58968e-05	0.000173287	3.46048e-06	-2.86411e-05	-7.70582e-05	3.86932e-05	9.97899e-05	0.000360347	4.80099e-05	-0.00018306	-9.36604e-05	7.79684e-06	0.00567	1.78478e-05	0.000128755	3.48253e-05	0.000174937	-0.000208691	2.1645e-05	-8.25895e-05	-5.85646e-05	7.15802e-05	-5.53609e-05	-0.000136184	-0.0001141	-6.81074e-05	6.25886e-05	-6.44405e-05	0.000110652	-1.6127e-05	8.28881e-05	8.71274e-05
	105	0.000133037	-7.75693e-05	4.1019e-05	-7.65001e-05	-0.000120875	-1.88304e-06	2.16077e-05	0.000187515	7.73007e-05	0.000101663	7.76499e-05	-4.42429e-06	-6.62242e-05	0.000103974	-3.63525e-05	1.75416e-05	5.51208e-05	0.000102879	-4.55194e-05	-9.73938e-05	0.000224766	-2.73328e-05	6.89439e-05	0.000258377	-0.000184873	-6.82262e-05	8.34083e-05	-0.000145289	0.00447	-1.62086e-05	0.000154914	1.33224e-05	0.000109526	-0.000236274	-0.000287572	-0.000333568	-4.64053e-06	-0.000107183	9.31987e-06	-3.23239e-05	-2.84883e-05	8.1317e-05	8.18863e-05	-0.000138807	-2.49144e-05	-0.000127983	-2.19811e-06	3.44836e-05
	110	0.000246777	-2.48092e-05	0.000125108	4.84647e-05	-7.3965e-06	3.54548e-05	-2.17232e-05	1.20223e-05	-3.61918e-05	-8.89268e-05	0.000159484	1.82796e-05	0.000159645	0.000148825	4.75363e-05	1.26644e-05	0.000269039	8.36124e-05	-5.28442e-06	0.000106946	0.000111144	-1.72972e-05	5.80337e-05	0.000220641	-0.00022525	-3.45558e-05	-0.000163065	7.67239e-05	0.00289	0.000111224	-1.61546e-05	8.00969e-05	0.000189452	-0.000255259	-2.63455e-05	5.44739e-05	-0.000107029	5.73132e-05	-1.37579e-05	8.36589e-05	7.07228e-05	0.000152589	1.53931e-05	-6.61679e-05	6.61141e-05	-1.99483e-05	0.000112391	0.000105221
	115	0.000191327	4.78714e-05	2.0841e-05	-1.30835e-05	-0.000100832	6.41928e-05	1.2268e-05	-4.16622e-05	8.4554e-05	-3.7881e-05	-5.0781e-05	8.3467e-05	-5.09349e-05	7.22345e-06	0.00022952	8.9879e-05	1.48375e-05	2.18297e-05	2.88984e-05	9.02576e-05	1.01945e-05	5.12274e-06	0.000132273	0.00014992	3.15195e-05	-1.93013e-05	0.000105232	-7.03528e-05	0.000550896	5.28328e-05	-7.57039e-05	1.46093e-05	0.000129042	-0.000155804	2.8816e-05	-0.000156321	-3.48831e-05	-4.39008e-05	8.26987e-05	1.42204e-05	-1.96351e-05	-1.87209e-05	-6.4039e-05	0.000133188	1.87629e-05	0.000103668	-0.000124862	0.000243325
	120	-7.33722e-05	-3.72027e-05	-3.24972e-05	5.84754e-05	-3.95504e-05	-3.10963e-05	-4.57177e-05	2.24509e-05	7.1597e-05	-9.50369e-05	0.000137491	-5.88913e-05	-2.09245e-06	3.70041e-05	6.32921e-05	1.4671e-05	-0.000197165	-3.92413e-05	4.19026e-05	8.77621e-06	3.6408e-05	-4.26198e-06	-3.68304e-06	-1.41263e-05	0.000189014	4.5253e-05	0.000103191	-5.86845e-07	-0.00148	-3.89792e-05	1.0527e-05	-0.000219997	-0.000181041	6.08536e-05	-3.5935e-05	-5.90442e-05	7.98453e-06	-7.20361e-05	0.000142157	9.50987e-06	-1.03957e-05	7.91343e-05	-3.90901e-05	-0.000131479	-3.61131e-05	0.000104546	-5.71532e-06	0.00010274
	125	5.25088e-05	-0.000272145	-0.000100547	6.23457e-05	-1.22958e-05	1.02534e-06	-4.24481e-06	-1.78202e-05	2.4147e-05	8.42589e-05	-2.17304e-05	0.000133447	-6.03799e-05	-2.77999e-05	-0.000136171	-1.32138e-05	-6.42004e-05	-0.000159884	-0.000168958	-0.000142545	-8.45e-05	-0.000106526	-0.000143638	-0.000372749	0.000245679	0.000204908	-6.04326e-05	5.89489e-05	-0.00305	-2.32499e-05	7.07159e-05	0.000106061	-0.000244508	0.000226579	0.00027312	2.85563e-05	4.43587e-05	0.000117252	1.0653e-06	-5.10771e-05	6.94059e-06	9.93139e-05	9.37417e-05	-4.36795e-05	-9.27743e-05	0.000107671	4.0394e-05	-0.000153115
	130	-0.00015395	4.49043e-05	-4.49214e-05	-1.54966e-05	4.56819e-05	4.20441e-05	4.09558e-05	-9.1749e-05	5.1845e-05	4.60619e-05	8.49694e-06	-3.76326e-05	1.15316e-05	3.11512e-05	1.35673e-05	-8.46128e-05	-0.000172725	-3.30607e-05	5.96582e-05	-8.61399e-05	-0.000103482	3.75645e-05	1.38505e-05	-0.000269174	0.000104338	0.000120529	-6.59735e-05	-9.29688e-05	-0.00412	-0.000133511	-4.06791e-05	-4.87607e-06	2.09704e-05	0.000174524	5.08501e-05	9.18782e-05	1.323e-05	0.000158345	9.0224e-05	-0.000206098	9.21673e-07	-4.95721e-06	0.000145365	0.00031246	-6.08259e-06	-7.32364e-05	4.77835e-05	3.07271e-05
	135	-3.55982e-05	0.000108162	-0.000117128	-7.95747e-05	-4.24002e-05	-7.14773e-05	0.000110148	5.37812e-05	5.26737e-05	-2.00524e-05	3.65726e-05	-7.45317e-05	-4.08654e-05	-6.45958e-05	-6.95035e-05	-8.64694e-05	8.85776e-05	0.000169234	-1.07361e-05	-0.000130902	-3.48236e-06	1.21755e-06	-4.45742e-05	-3.91881e-05	-0.00010325	-3.72753e-05	1.60367e-05	2.71401e-05	-0.00431	-2.5313e-05	-3.92821e-05	-0.000140031	9.14094e-05	0.000139172	0.000175922	7.46627e-05	6.12488e-05	7.90784e-05	-1.25057e-05	-8.14269e-05	5.54486e-05	2.81501e-05	-1.18699e-05	1.58794e-05	-3.6562e-05	6.9702e-05	8.059e-05	7.95141e-05
	140	-0.000165104	4.24653e-05	-6.78766e-05	0.000100354	-4.03725e-05	5.6351e-05	-1.44873e-05	7.18704e-05	-0.00013386	-0.000115679	-0.000156995	-7.21973e-05	2.29952e-05	-7.50717e-05	-5.4792e-05	-1.70327e-06	-8.15053e-06	-9.19332e-05	-2.10094e-05	-9.03123e-05	-8.99366e-05	0.000162265	-3.23726e-05	0.000159128	-0.000143618	4.42711e-05	0.000111601	7.2124e-05	-0.00396	2.5874e-05	1.59968e-06	-1.6983e-05	0.000238293	-0.000161217	1.61527e-05	-0.000218373	-2.51008e-05	-9.74755e-05	-0.00012441	-1.08702e-05	2.02213e-05	1.82748e-05	-5.45523e-05	-4.49424e-05	6.30565e-05	-9.97908e-05	5.61466e-05	5.95556e-05
	145	-0.000120523	9.17953e-06	4.48303e-05	2.30994e-05	5.47214e-05	3.92546e-07	-2.13866e-05	5.52558e-06	5.03226e-05	0.000140196	0.000102928	-9.2905e-05	-3.44637e-05	-4.07896e-05	7.16038e-05	-9.78863e-05	9.50763e-05	0.000141947	0.000105141	0.000150564	5.76968e-05	-7.19948e-05	0.000178769	0.000354312	-0.000491709	3.13756e-05	1.64159e-05	-5.43009e-05	-0.00244	-1.03265e-05	7.965e-05	0.000100946	0.000429562	-0.000290286	-0.000181834	-7.19868e-05	-0.000113665	-1.16016e-05	1.71747e-05	-8.079e-05	1.97303e-05	0.000103721	-0.000142603	-3.51135e-05	-7.84974e-05	-0.000168162	-7.06992e-05	8.40211e-05
	150	-9.21925e-05	-0.000119286	0.000184681	-4.81995e-05	0.000135199	-7.57517e-05	-8.24925e-05	0.000163131	8.35073e-05	-2.57867e-05	5.11623e-05	0.000112587	0.00014183	6.28306e-05	3.22032e-05	0.000162931	0.000195653	-1.23269e-05	2.32469e-05	-1.33275e-05	-1.47612e-05	2.39941e-05	7.33878e-05	0.000296607	-0.000261125	-0.000100227	-0.000111854	1.91105e-05	-0.000898787	-0.000123477	0.000109551	0.000105869	0.000149556	-0.000264188	4.15461e-05	-1.25264e-05	5.37583e-06	9.55305e-05	-9.71457e-07	-2.99015e-05	-0.000213199	-1.46816e-05	9.94284e-06	-4.7547e-05	-1.48472e-06	-3.06778e-05	1.86162e-06	8.80949e-06
	155	-8.59715e-05	-3.9708e-05	-7.69037e-05	0.000143572	-7.09898e-05	0.000105051	-2.11704e-05	2.38584e-05	-1.79761e-05	6.37689e-05	0.000183212	-0.000131669	-5.6654e-05	5.48614e-05	9.27687e-05	-8.59607e-05	-2.19353e-05	-2.3742e-05	0.00023318	0.000129237	-1.65173e-05	-0.000166433	8.05237e-05	0.000188873	5.32148e-06	8.40727e-05	9.49234e-06	1.10535e-05	0.000172528	4.17515e-05	0.000104317	2.2598e-05	-7.03626e-05	-0.00011831	-0.000105505	-2.82362e-05	-7.9709e-06	0.000114948	-0.000108629	3.49278e-05	-0.000178893	-7.46708e-05	0.000111764	-8.69464e-05	-8.27657e-05	-0.000200306	-6.90857e-05	-2.28222e-06
	160	-2.14533e-05	-2.34752e-05	-4.6772e-05	-6.00292e-06	2.25988e-05	5.09805e-05	-2.60904e-05	1.71911e-05	4.43341e-05	1.44687e-05	3.9877e-05	-0.000154137	2.41865e-05	4.27147e-05	-2.65523e-06	-5.92275e-05	9.98361e-05	8.19654e-05	-4.81803e-05	-2.58069e-05	0.000105679	-0.000111796	-5.5165e-05	1.76694e-05	-3.28983e-05	-3.24499e-05	0.000127704	4.68582e-05	0.00169	7.62878e-05	2.20141e-05	-4.20884e-05	-0.000218759	-4.72965e-05	-4.36089e-05	0.000142333	9.53989e-05	1.3131e-05	4.46852e-05	9.535e-05	1.13262e-05	0.000165034	5.68496e-05	-0.00014347	7.66373e-06	0.000143477	2.57964e-05	-9.46483e-05
	165	-6.85873e-05	6.72333e-05	-0.000116215	-3.747e-05	-0.000107701	-2.28935e-05	-1.06139e-05	-1.14302e-05	7.44504e-05	-3.34254e-06	3.71592e-05	-2.65509e-05	1.98539e-05	-8.32052e-06	-8.44923e-05	4.99943e-05	-0.000143736	2.06661e-05	-2.23186e-05	-8.74642e-05	-6.74591e-05	-4.97791e-05	-0.00014057	2.78555e-05	0.000560425	9.9809e-05	-0.000212959	-4.61786e-05	0.00438	-3.82214e-06	-9.17313e-05	-0.000238013	-0.000425492	-4.02472e-05	8.56042e-05	4.86283e-05	1.15112e-05	-0.000118988	1.55311e-05	1.54944e-05	-0.000128866	0.000100115	5.54561e-05	8.33121e-05	0.000101339	5.46037e-07	4.55187e-05	-7.36627e-05
	170	-0.000194298	-0.000119312	0.000120997	-4.76448e-06	-6.65876e-06	-8.47387e-05	1.24077e-05	0.000164311	-0.000109951	-3.4777e-05	5.83019e-06	7.77655e-05	-4.86423e-05	-7.14036e-05	9.73706e-05	2.22653e-05	3.35827e-05	-0.000165939	1.73249e-05	-0.000190526	-0.000102855	-8.28728e-05	-2.6806e-05	-0.000231399	0.000445186	8.5715e-05	-3.20176e-05	-3.19588e-05	0.0064	-0.000161903	-3.54563e-05	-0.00012194	-0.000509369	0.00016397	0.000148678	7.30361e-05	7.55334e-05	9.46275e-05	-4.80658e-05	0.000119834	-0.000102768	0.000117117	7.81527e-05	-2.62011e-05	-7.38304e-05	-1.03183e-05	0.000123767	-5.52789e-06
	175	-0.000133072	-0.000185593	-8.67075e-05	6.46188e-05	9.282e-05	1.44295e-05	-0.00013929	-0.000184689	-0.00017095	-9.06423e-06	-9.60189e-06	7.61158e-05	2.15878e-05	0.000179131	-3.17984e-05	1.57037e-05	-0.000182142	-3.45895e-05	8.96326e-05	-3.11887e-05	-8.63725e-07	-0.000130069	-0.000120679	-0.000177627	0.000480319	-9.80846e-05	9.03949e-05	-0.000130789	0.00686	4.16074e-06	-9.52749e-05	-0.000131921	-0.000519414	0.000219486	0.000282215	0.000119994	-2.69226e-05	8.06367e-05	-8.40541e-05	3.4803e-05	-8.55003e-06	8.77234e-05	-0.000129074	-1.52738e-05	9.18153e-05	-6.8827e-05	0.000133294	0.000179984
	180	-0.000112804	3.42941e-05	-0.000117593	-4.27687e-05	-1.77939e-05	0.000142111	-0.0001648	-3.19713e-05	-5.15079e-05	2.72363e-06	-1.94516e-06	9.61464e-05	6.36357e-06	-5.91838e-05	-4.82896e-06	-4.36427e-05	6.06084e-05	-8.783e-05	0.000134049	-3.87884e-05	0.000119625	-3.65014e-05	-9.9487e-05	-0.000150326	0.000230522	8.88413e-05	-0.000129196	7.00668e-05	0.00672	-0.000126845	-3.89684e-05	-0.000187738	-0.000316624	-9.71033e-05	8.90001e-05	-2.75813e-06	-0.000167338	3.44157e-05	6.85054e-06	3.48019e-05	-3.81717e-05	-5.41213e-05	-7.77478e-06	0.00010784	-1.72131e-05	0.000177937	-0.000108729	0.000169148
	185	3.55984e-05	-3.15598e-05	-0.000166567	-4.79455e-05	-8.59266e-05	0.000177193	2.46504e-05	-2.42727e-05	-9.6092e-05	2.04005e-05	0.000111732	5.12123e-05	0.00011473	2.13626e-05	-0.000105924	-6.86872e-05	4.3044e-05	4.97179e-05	-7.41784e-05	-7.77024e-05	-3.24474e-05	3.62115e-05	5.73201e-05	-1.22295e-05	0.00020967	1.51514e-06	5.47338e-05	7.57031e-05	0.00659	-2.98347e-05	-0.000112667	-0.000142036	1.06431e-05	-0.000192728	-9.7583e-06	1.36327e-05	0.000126527	5.11838e-05	-8.85979e-05	-1.35528e-05	0.000102295	1.22865e-05	-5.05744e-05	0.00011715	-5.24754e-05	-4.53463e-05	-3.74168e-05	1.17889e-05
	190	7.33098e-06	-0.00013579	-9.61043e-05	8.69787e-05	-0.000169778	5.17108e-05	5.02604e-05	-7.70709e-05	5.62751e-05	0.0001774	5.0613e-05	-0.000143423	0.000152425	-3.47296e-05	4.24539e-05	0.000110694	5.45962e-05	9.27017e-05	9.30579e-05	8.52551e-05	3.59715e-05	2.07163e-05	5.67939e-05	0.000413791	-9.16471e-05	1.36127e-05	-7.07568e-06	-8.10238e-05	0.00585	-2.95834e-05	0.000121927	4.43117e-05	0.00034605	-0.000343866	-0.000342352	-2.16172e-05	-3.6589e-06	-7.47572e-05	4.31724e-06	-5.31703e-05	-0.000130562	-0.000194569	3.63467e-05	0.000107925	3.18148e-06	8.60443e-05	-0.000103923	-8.9627e-05
	195	7.54072e-05	-5.99611e-05	9.65795e-05	8.16198e-05	0.000119362	-7.59613e-05	2.51209e-05	0.000101823	5.53685e-05	4.80917e-06	5.22381e-05	-4.88089e-05	-6.86646e-05	9.27901e-06	0.0001664	6.84161e-05	-9.2823e-05	-4.85731e-05	0.000205313	9.04195e-05	4.04559e-05	0.00015103	2.82417e-05	0.000511537	-0.000278619	-0.000260522	2.90871e-05	3.14151e-06	0.00423	-7.91535e-06	-2.96684e-05	0.00010488	0.000130553	-0.000395612	-0.000130694	-0.000191041	6.4602e-05	-0.000161161	-9.92688e-05	-8.7245e-05	-4.97695e-05	0.000129439	-2.30242e-05	-2.27027e-05	0.000105	-4.49327e-05	6.39579e-05	-2.35154e-05
	200	0.000163697	0.000142791	1.59267e-05	9.22479e-05	-2.43768e-05	9.02759e-05	0.000109948	-4.58893e-05	-0.0001064	4.98326e-05	-3.26251e-05	1.58e-05	-6.69666e-05	-4.83209e-05	4.00855e-05	-1.86385e-05	-8.51723e-05	-0.000218641	0.000194427	8.11656e-05	0.000212839	0.000135327	0.000144709	0.000253649	-0.000235688	-0.000220419	-0.000166999	4.24146e-05	0.00236	-5.15063e-07	-4.3442e-06	1.08228e-05	-0.000126459	-5.52135e-05	-6.84644e-05	-1.69248e-05	3.06745e-05	-2.44292e-05	-3.43393e-05	-9.21293e-05	0.000105669	1.52725e-05	-1.15368e-05	-7.90099e-05	6.38596e-05	4.56284e-05	5.34442e-05	-8.5855e-06
	205	7.38541e-05	-9.66848e-06	7.78351e-05	3.48222e-06	-0.000124203	-6.34536e-05	-3.96057e-05	1.88239e-06	1.18574e-05	0.000140165	5.7687e-05	-7.73763e-06	-4.93151e-05	1.61485e-05	-3.62116e-05	-0.000106751	0.000143253	1.30059e-05	-7.8636e-05	0.000191879	-3.6015e-05	-3.52061e-05	3.28464e-05	0.000363231	0.000261022	-8.25378e-05	2.32554e-05	0.000102174	0.00107	0.000128057	-0.000141062	7.72285e-06	-4.5996e-05	-0.000227859	2.36663e-05	-0.000139653	1.5378e-05	-0.000150921	-0.000119188	8.34782e-05	6.69949e-05	2.19663e-05	-6.84599e-05	-2.60497e-05	-8.84219e-05	-7.19331e-05	6.08978e-05	0.000167925
	210	0.000213176	-0.000155643	-6.21545e-05	-4.03295e-05	-2.88336e-05	-0.000195223	-2.51583e-05	0.000116478	5.77171e-05	-1.94552e-05	-5.79477e-05	4.2717e-05	2.98442e-05	1.22681e-05	-3.00893e-05	3.7493e-06	-0.000154646	0.000127394	6.31002e-05	4.02697e-05	-0.000182726	0.000117036	-3.6066e-05	7.23077e-05	0.000187544	2.52916e-05	-0.000140665	-4.64975e-05	-0.000296373	-7.79252e-05	0.000143004	-1.23961e-05	-0.00023473	-0.000112329	6.23921e-05	6.64929e-05	0.000124307	9.68444e-05	0.000130905	-2.88485e-05	-9.68964e-05	0.000120236	2.90521e-05	-0.00016959	-8.32526e-06	-7.88071e-05	-4.44456e-05	2.97251e-06
	215	-9.17117e-05	-9.27324e-05	-6.02651e-05	3.89415e-05	-4.26914e-05	3.10902e-06	-4.67233e-05	7.63673e-05	1.1945e-05	-1.65425e-05	-8.34881e-05	-6.95553e-06	4.91702e-05	4.55343e-05	3.35465e-05	4.07176e-05	-0.000129318	-6.75729e-05	-9.3997e-05	-0.00010454	-7.4776e-05	-5.59198e-05	-0.000150243	-8.09558e-05	0.000430599	5.50347e-05	-0.000131886	1.52286e-05	-0.00154	-2.35196e-05	-9.92693e-05	-7.78733e-05	-0.000450378	0.000130409	0.000113268	8.46287e-05	-9.48511e-05	0.000114244	4.01076e-05	0.000159975	0.00021009	2.48376e-05	6.67378e-05	2.02147e-05	3.79819e-05	0.000172358	-5.79572e-06	-1.71162e-05
	220	6.20515e-05	-3.65373e-05	-8.73989e-05	0.000180057	-7.68519e-05	-5.30449e-06	-7.04256e-06	9.23776e-05	-1.01136e-05	-5.79289e-05	-0.000171913	8.78648e-06	1.12602e-05	-9.57834e-05	-9.04078e-05	-0.000159241	-7.26494e-05	4.5057e-05	-6.31971e-05	5.72361e-05	-0.000253968	-0.000148419	-0.000162397	-0.000129309	0.000242109	9.46461e-06	-3.44561e-05	-4.81958e-05	-0.00277	-1.55551e-05	-2.59996e-05	-3.40829e-05	-0.000171495	0.000227627	0.000235587	0.00011873	0.000110595	-1.02532e-05	0.000170661	8.7179e-05	7.76383e-05	0.000291736	4.78606e-05	-3.80913e-05	0.000111229	0.000110687	-4.61969e-05	-0.000132404
	225	-1.67461e-05	0.000124842	0.000137154	3.94673e-05	-2.18689e-05	6.63565e-05	2.38088e-05	3.22742e-05	0.000109294	5.42752e-05	6.11626e-05	6.72039e-05	-1.40365e-05	-7.10928e-05	4.47136e-05	0.000200537	2.01813e-05	-4.0646e-05	-2.06741e-05	-0.000172326	1.41615e-05	-0.000132126	-4.95669e-06	-0.000134365	-7.28664e-05	5.19565e-05	0.000125444	-0.000130263	-0.00319	7.51327e-05	0.000115913	-6.916e-05	0.000218031	9.36234e-05	0.000141596	-0.000117312	7.89272e-05	8.27598e-05	0.00012143	0.000115953	1.12729e-06	-5.34915e-05	3.75507e-05	-6.80256e-05	9.42161e-05	1.25503e-06	4.53972e-05	-6.48948e-05
	230	-0.000115416	0.000101967	2.80439e-05	7.06732e-05	0.000163504	3.95141e-05	6.96034e-05	2.70882e-06	-0.000181573	-2.29353e-05	6.4834e-05	-9.57027e-05	3.61377e-05	-2.89835e-05	7.2278e-05	4.12768e-05	-0.000101724	0.000106961	7.59055e-05	-6.21162e-05	-3.46273e-05	-5.74942e-06	7.29282e-05	-9.74959e-05	-0.000330754	1.7772e-05	-1.03544e-05	-5.73557e-05	-0.00341	-2.72377e-05	-0.00014861	-1.49088e-05	0.000193302	-2.21555e-05	7.59893e-05	-2.50258e-05	0.000133153	8.34933e-05	7.88912e-05	1.55968e-05	-0.000133616	0.000122772	6.28792e-05	-5.99023e-05	0.000136386	6.28724e-05	2.81745e-05	0.000126296
	235	-0.000162336	5.49244e-05	-4.18043e-05	2.87228e-05	9.80303e-05	6.10642e-05	0.000148513	-3.83268e-06	1.02774e-06	6.02794e-05	-4.90217e-05	-6.81931e-05	1.99729e-05	9.63717e-05	-2.27588e-05	4.82909e-05	8.74367e-05	-2.10195e-05	0.000125798	0.000153513	-8.76159e-05	0.000150157	3.03654e-05	-5.45306e-06	-0.000513558	-2.76111e-05	-3.19146e-05	-5.82688e-05	-0.00285	0.000116457	1.14074e-05	8.45878e-06	0.000393765	-3.11677e-05	-0.000117241	3.46104e-05	7.96918e-05	-4.04333e-05	7.37711e-05	2.86239e-05	4.40452e-05	-6.04707e-05	1.75915e-05	-0.000158385	-6.22704e-05	-0.000106972	-3.81905e-05	-2.66476e-05
	240	0.000134549	-3.25279e-05	9.06101e-05	1.5591e-05	4.77258e-05	4.70879e-05	-0.000101023	-4.25342e-05	6.10795e-05	-7.51537e-05	-1.38603e-05	6.89258e-05	0.000162628	6.70918e-05	-0.000118491	-0.000165586	1.44072e-05	0.000209946	8.27489e-05	0.000126672	-0.000127518	2.28679e-05	0.000155451	0.000317465	-0.000288368	-4.04522e-05	-4.58962e-05	0.000106616	-0.00127	-2.69575e-05	4.58145e-05	0.000160306	0.000567852	-0.000429756	-0.00018455	-2.21675e-05	6.55869e-05	-7.9172e-05	-8.09297e-05	3.96841e-05	8.58783e-06	0.000154245	-0.000164862	4.06056e-05	-6.65337e-06	-0.000138867	7.47466e-05	-7.4697e-05
	245	-3.91693e-05	3.06788e-05	0.000107848	7.18525e-07	4.72259e-05	-0.000100798	-2.07525e-05	1.9233e-07	6.89524e-06	5.82376e-05	0.000108947	-5.48892e-05	-7.26064e-05	4.06654e-06	9.56216e-06	9.51638e-05	-9.7925e-05	-6.47163e-05	5.69515e-05	0.000186903	4.02997e-05	0.000157	7.11374e-05	0.000314562	-0.00032637	1.08059e-05	6.05499e-05	0.000130198	0.00108	6.1297e-05	-1.44523e-05	5.82471e-05	0.000100192	-0.000245559	-9.41956e-05	-5.28656e-05	-6.31677e-05	3.53327e-05	-7.32306e-07	-8.54099e-05	-9.86245e-06	-0.000115234	-0.000108988	-3.4072e-05	4.78244e-05	-0.000104234	-1.33085e-05	-3.64728e-05
	250	8.2733e-05	-0.000141113	-7.28073e-06	8.57028e-05	-2.58268e-05	5.40096e-05	-3.03874e-05	-2.11329e-05	-2.03634e-05	-0.000103701	3.07464e-05	9.18846e-06	2.89775e-05	1.17354e-05	-3.14681e-05	-0.000150322	3.78236e-05	6.32864e-05	-1.94297e-05	-1.98995e-05	-6.71107e-05	0.000100685	0.000169815	3.21832e-05	0.000159397	-0.000125467	-0.000100129	4.76323e-05	0.00261	-0.000100949	8.64299e-05	3.22374e-05	-0.000264002	-0.000102765	0.000197485	3.47832e-05	0.000124467	-8.3707e-05	5.5001e-05	9.09496e-05	-6.54145e-05	-5.28134e-06	-1.74476e-05	2.55401e-05	2.30497e-05	-1.58397e-05	-8.00867e-05	-2.3467e-05
	255	1.90635e-05	3.00225e-05	-3.6192e-05	-7.87682e-05	-2.46817e-05	4.6163e-05	5.58543e-05	-0.000145336	1.65621e-05	-1.13121e-05	-4.08242e-05	-5.63153e-05	6.84608e-05	-1.37526e-05	-0.000157908	-3.6396e-05	-1.90758e-05	5.39366e-05	-0.000131263	1.00699e-05	-4.7444e-05	-5.79772e-05	4.18822e-05	-0.000132624	0.000416665	5.66715e-05	1.13701e-05	6.65509e-05	0.00347	9.01673e-06	-1.2964e-05	-0.000101889	-0.000631203	0.00025963	0.000142676	-3.9847e-05	7.53738e-05	-3.76519e-05	-2.65904e-05	6.48793e-05	0.000128442	-6.84569e-06	-3.86244e-05	-5.99305e-05	5.99313e-05	5.96549e-05	-5.61613e-05	-2.17407e-05
	260	5.89898e-05	-1.53043e-05	-6.13415e-05	-6.3366e-05	4.756e-05	-0.000228621	-6.26989e-06	-0.000101654	1.69391e-05	-0.000117421	0.000181867	6.76027e-05	-1.89389e-06	0.000111883	1.89542e-05	6.80241e-05	4.3715e-05	-5.64901e-05	-5.58192e-05	-4.12544e-05	-4.06795e-05	6.12411e-06	-3.50096e-05	-0.000358734	0.000575953	6.73047e-05	5.17256e-05	1.30001e-05	0.00431	5.58245e-05	5.56016e-05	-0.000166606	-0.000657431	0.000259934	4.47092e-05	7.9279e-05	4.32582e-05	0.000166808	2.5564e-05	8.39128e-05	0.000133966	7.95457e-05	4.70777e-05	-3.02425e-05	-4.75307e-05	0.0001453	7.93478e-05	-3.01767e-05
	265	-5.02988e-05	2.71297e-05	-0.000104561	-9.06817e-05	-9.78614e-05	3.56265e-05	-0.000105058	-7.93891e-05	2.37954e-05	-2.15803e-06	8.6857e-05	8.84737e-05	-0.000103181	-4.64024e-05	5.57527e-05	-5.88887e-05	0.000118531	-0.000149924	2.56073e-05	-1.92111e-05	3.24371e-05	-0.000130231	-0.000124498	-0.000197015	0.000398854	0.000151683	4.54696e-05	-0.000114261	0.00569	9.91495e-05	-7.70093e-05	-0.00012151	-0.000541397	0.000296	9.21464e-05	0.000245412	0.000105845	8.20873e-05	0.000106049	-6.69005e-06	-0.000112545	7.23221e-06	2.44171e-05	6.69588e-05	-1.35696e-05	5.95538e-05	-0.000220295	3.84871e-05
	270	-5.40677e-05	3.45232e-05	-6.87898e-05	4.95187e-06	4.20051e-06	2.00448e-06	-6.51556e-05	-0.000122207	2.90666e-05	0.00014742	6.41792e-05	-0.000158077	-5.03843e-05	5.70804e-05	-8.53043e-05	3.90843e-05	-0.000144733	9.05094e-06	6.66217e-05	9.11951e-05	-0.000260922	9.56345e-06	-0.000115852	-0.000233732	0.000304698	4.92356e-05	-0.000167503	-7.54699e-05	0.00647	-0.000139318	-3.8199e-06	-0.000113508	-0.000418515	-1.30855e-05	0.000200794	1.23415e-05	3.86924e-05	8.93658e-05	9.43925e-05	-6.14888e-05	6.50292e-05	-6.5692e-05	-7.98557e-05	3.41016e-05	7.92057e-05	-4.88514e-05	6.24458e-05	6.65354e-05
	275	6.81125e-05	-7.1979e-05	1.19603e-05	6.02603e-05	4.53739e-06	-8.24654e-06	9.66643e-05	-0.000171495	-6.04159e-06	0.000129774	-1.6412e-05	4.51398e-05	5.79548e-05	-7.06797e-05	5.40183e-05	4.3798e-05	0.000108303	5.40513e-05	9.02553e-05	-3.88392e-05	6.52801e-05	-9.80037e-06	-0.000130378	-2.38687e-06	-2.40462e-05	1.72467e-05	4.18676e-05	-9.01188e-05	0.00588	7.53316e-05	0.000127984	-5.18968e-05	1.9646e-05	-0.000116353	9.27439e-05	5.42902e-05	2.51985e-05	-1.98397e-05	1.18231e-05	5.93314e-05	-1.1021e-05	8.77082e-05	-0.00014961	-7.87665e-05	4.08921e-05	-0.000190669	5.69551e-05	-0.000157318
	280	0.00014403	0.000160254	5.21911e-05	0.000103789	7.78112e-05	0.000138317	7.02786e-06	7.16993e-06	0.000102851	0.000116781	2.59161e-05	-7.85829e-05	-3.86809e-05	-4.64332e-05	-3.42075e-05	0.000138464	4.65033e-05	0.000125018	5.39062e-05	0.000192856	4.91826e-05	0.000175573	0.000233633	0.000355642	-0.00044582	-0.000270779	3.95456e-05	-0.000107816	0.00502	-7.64421e-06	0.0001997	0.000105142	0.000250949	-0.000311541	-5.87898e-05	-0.000139153	-4.27177e-05	5.4682e-05	-2.11531e-05	3.92511e-05	-0.000113741	-9.97031e-05	-0.000183846	2.16295e-05	-0.000147597	0.000103617	-0.000275356	-0.000138841
	285	0.000214973	6.84005e-05	0.000154015	6.86903e-05	6.85944e-06	-5.71828e-05	4.6425e-05	-2.12462e-05	-6.19257e-05	-6.76544e-05	6.58239e-05	0.000133705	-1.94255e-05	4.146e-05	4.0459e-05	0.000109039	3.27343e-05	6.70468e-05	2.88392e-05	2.59542e-05	6.74876e-05	0.000167593	0.00010347	0.000511143	-0.000478138	-0.000200464	5.04985e-05	8.51576e-05	0.00435	0.000151668	-3.23958e-05	0.000162809	0.000360676	-0.000612363	-0.000370268	-0.000169012	-0.000150553	-8.53731e-05	-0.000116732	-0.00016222	-4.18904e-05	-8.55816e-05	2.48305e-05	-9.24277e-05	-7.22948e-05	2.24182e-05	1.80751e-05	-3.53505e-06
	290	0.000197021	1.53621e-05	-3.95379e-05	5.54802e-05	-1.73499e-05	0.00020493	0.00017033	6.20122e-05	-0.000132788	-9.45985e-06	0.000137188	-3.37225e-05	8.21098e-05	-4.51516e-06	4.13597e-05	-0.000117274	-0.000183734	-1.49089e-05	0.000139059	7.06529e-05	0.000146845	0.000112703	0.000137163	0.000546335	-0.000401865	-7.60735e-05	-0.000112441	-2.25507e-05	0.00306	3.95463e-05	2.25348e-06	9.20542e-05	0.000281874	-0.000540858	-6.20519e-05	-6.03754e-05	-5.34779e-06	4.21606e-05	0.000101523	-3.62815e-05	1.53048e-08	-6.20474e-05	-0.000219268	7.5383e-06	-7.23535e-05	8.29975e-05	8.21728e-05	-0.000116766
	295	0.000196069	6.08766e-05	-1.99916e-06	-2.94654e-05	-5.48421e-05	0.000149962	-1.11014e-05	0.000104533	0.000112081	2.78007e-06	0.000214509	0.00013169	-1.98212e-05	-2.34633e-05	7.91258e-05	6.25438e-05	8.14875e-06	-0.000125282	5.84716e-05	-2.87806e-05	0.000166842	1.9467e-06	0.000271614	0.000353778	-4.95081e-05	-3.78659e-05	7.1728e-05	5.24606e-05	0.00143	-2.24416e-05	0.000156149	7.36277e-06	-0.000118706	-8.38632e-05	-4.61895e-05	-4.55079e-05	-6.98391e-05	-2.224e-05	-2.56143e-05	1.00234e-05	-4.58288e-05	5.54038e-05	-0.000170738	8.2151e-05	-8.48826e-07	3.14772e-05	-4.15264e-05	9.66311e-05
	300	0.000150028	-6.47805e-05	-5.58401e-06	5.72283e-05	5.25292e-05	-4.59124e-05	-2.15769e-05	0.000138537	0.000112831	7.0119e-05	8.04063e-06	5.92536e-05	4.1766e-05	-1.00685e-05	-0.000115965	-9.28583e-05	1.53514e-05	-9.90529e-05	-0.00018552	6.33092e-05	-8.57052e-05	-3.7145e-05	-0.000142106	-3.16229e-05	0.000287777	6.65994e-05	4.79978e-06	-2.68793e-06	-0.000414823	8.44505e-05	-3.23499e-05	-1.13368e-05	-0.000520895	0.000191506	0.000107524	2.81847e-05	8.82464e-05	0.000242379	0.00015113	7.04552e-05	8.41976e-05	9.21045e-05	-0.000110685	1.11189e-05	-3.51559e-05	-2.18098e-05	5.7081e-05	-3.72438e-05
	305	6.41994e-05	-0.000241263	-0.000161745	-2.918e-05	1.12057e-05	-2.14275e-05	-0.0001514	-5.8782e-05	-8.20461e-06	-6.61665e-05	-9.1089e-05	-0.000152945	3.24376e-05	-0.000117581	2.64675e-05	-7.7424e-05	-0.000124479	1.73582e-05	-3.32808e-06	-0.000160105	-5.7902e-05	-0.000145914	-9.60315e-05	-0.000339766	0.000514691	0.00028476	1.46715e-05	-2.00934e-05	-0.00124	-2.23937e-05	-4.88129e-05	-4.62389e-05	-0.000491459	0.000202171	0.00021069	0.000162431	2.29404e-05	-4.89301e-05	-3.2924e-05	6.10599e-05	-5.50808e-05	-6.48286e-05	9.69572e-05	6.88209e-05	4.43947e-05	-3.37598e-05	-3.36404e-05	2.84066e-05
	310	-6.00508e-05	-5.22999e-05	-4.63761e-05	-9.61528e-05	-1.47457e-05	-3.24388e-06	-0.000171231	-0.000125462	6.47371e-05	-9.91149e-05	-3.33001e-05	-1.40288e-05	0.000155883	1.139e-05	-0.000244095	1.91142e-05	-0.000112003	5.53599e-05	-5.16451e-05	-0.000124561	-0.000104845	-9.77527e-06	-0.000151376	-0.000521116	0.000578572	7.81734e-05	1.83661e-05	1.09211e-05	-0.002	4.04261e-05	-4.899e-05	-0.000300867	-0.000527092	0.000489278	0.000246543	9.7322e-05	1.48673e-05	-9.73401e-05	0.000187584	-4.12327e-05	-0.000128	5.83484e-05	7.13093e-06	-3.43263e-06	-4.89488e-05	0.000147371	2.00653e-05	0.00016731
	315	1.40545e-05	-0.00014803	-0.000135011	-7.32257e-05	-0.000109915	-0.000161264	-2.71453e-05	-1.21946e-05	-5.34842e-05	-2.42113e-05	-7.45941e-06	-6.87504e-07	-5.11387e-05	2.97034e-05	-9.00204e-06	-5.48642e-05	-8.23456e-05	7.75608e-05	-5.75065e-05	-0.000127625	-0.000106437	-6.20604e-05	-7.6103e-05	-0.000256184	0.000394498	0.000163993	-5.2889e-05	7.50665e-05	-0.00252	-6.54998e-05	-4.89899e-05	5.7129e-06	-0.000233701	0.000236871	0.000220375	-6.55121e-05	-4.09981e-05	-3.94973e-05	3.51936e-05	-3.71106e-05	0.000143507	-1.08058e-05	4.02841e-05	-4.91872e-05	5.17153e-05	6.34948e-06	-1.17481e-05	-7.36979e-05
	320	-7.19935e-05	-1.24573e-05	1.59466e-05	5.62347e-05	0.000131264	-3.80638e-05	3.56388e-05	0.000188574	-5.60246e-05	6.52797e-05	-0.000133169	-0.000114274	-2.82507e-05	3.31076e-05	-2.48609e-05	-1.4644e-05	8.9205e-05	-1.72239e-05	1.99223e-05	0.000105326	8.54855e-05	7.86058e-05	1.62424e-05	6.61649e-05	-0.000238284	6.35429e-05	2.76314e-05	5.95587e-05	-0.00228	3.79174e-05	-3.61449e-06	-4.978e-06	0.000295139	2.46956e-06	-0.000112117	9.42534e-05	3.86811e-05	-3.14262e-05	0.000156827	-8.93066e-05	-0.00011932	2.16094e-05	2.35811e-06	-4.95105e-05	-6.10053e-05	0.000129651	3.67524e-05	8.34225e-05
	325	-0.000180066	0.000216888	-4.17903e-07	-2.36217e-05	-6.74997e-05	-3.07452e-05	-9.6607e-05	9.85794e-06	0.000165737	-1.30488e-05	5.65579e-06	-9.90531e-05	-0.00016608	6.17584e-05	-4.9783e-05	-5.22224e-05	2.07058e-05	0.000104169	4.99754e-05	-6.00752e-05	0.000126241	3.87576e-05	0.000274252	0.000289251	-0.000467918	-0.000138918	-0.000102097	-3.39862e-05	-0.00184	3.68015e-05	3.66263e-05	5.11989e-05	0.000393738	-0.000354171	-0.000177433	-9.68409e-05	-9.37108e-06	3.96103e-05	5.11529e-05	-0.000283555	-5.8959e-05	-0.000229339	-0.00010397	5.03291e-05	-0.000188998	-8.23128e-05	0.000138833	-3.17355e-05
	330	2.31538e-05	-2.13015e-05	-9.14253e-05	-4.91867e-06	5.72865e-05	1.91405e-05	1.833e-05	-9.18665e-05	7.51478e-05	0.000105756	-7.48875e-05	6.49838e-05	-6.4333e-05	-2.50649e-05	7.11648e-06	2.44835e-06	0.000149632	4.62e-05	4.46562e-05	4.23552e-05	5.83542e-06	0.000105987	0.000125446	0.000248064	-0.000469174	-0.000125971	-0.000150777	-1.26042e-05	-0.00164	0.000211476	0.000164647	8.69817e-05	0.000310253	-0.000276264	-0.000199378	-6.009e-05	1.83812e-05	6.88651e-05	3.61142e-05	4.08458e-05	-9.94085e-05	1.58604e-05	-7.94958e-05	5.80318e-05	-0.0001383	0.000103132	-2.43433e-05	8.86322e-05
	335	-6.70585e-07	3.62889e-05	-3.36015e-05	0.000107398	9.49512e-05	2.55965e-05	6.37132e-05	-4.14607e-05	0.000118656	5.32593e-06	-8.1842e-05	8.45088e-06	0.000189841	-4.95205e-05	8.08389e-05	6.90039e-05	-8.16164e-05	3.99625e-05	1.32297e-05	0.000104313	8.87366e-06	-4.16025e-06	0.000147974	0.000516736	-0.000221356	-3.5501e-05	-0.000109787	5.81333e-05	-0.000242345	3.55016e-05	6.3465e-05	9.44122e-05	0.000305283	-0.000241776	-0.000145599	3.22156e-06	5.52329e-05	-6.3674e-05	-0.000130988	-0.000105697	-0.000145821	-0.000115892	0.000111239	-7.21247e-06	0.000113749	3.60858e-06	7.51391e-05	7.27675e-05
	340	-1.30678e-05	-5.13244e-05	-3.4396e-05	-6.96389e-05	9.80151e-05	-4.096e-05	-3.73092e-05	4.75142e-05	-7.84709e-05	0.000110175	4.169e-05	-0.000118128	2.31111e-05	-0.000123074	-3.06877e-05	0.000103352	2.2186e-05	0.000139186	-2.02755e-06	7.00129e-05	1.78054e-05	6.90699e-05	-1.18534e-05	0.000165217	-9.38771e-05	-5.28233e-05	7.2358e-05	4.52532e-05	0.00184	-9.62395e-06	-7.25919e-06	5.7708e-05	-5.50247e-07	-0.000294964	-0.000235956	-0.000255574	-3.10015e-05	2.91966e-05	0.00010864	6.93515e-05	-3.52714e-05	-0.000133858	0.000162958	-4.85685e-05	-7.68922e-05	2.37841e-05	5.04002e-05	-1.28987e-05
	345	5.255e-06	-4.3198e-05	1.77979e-05	-9.91527e-06	6.25908e-05	0.000121683	7.5601e-05	-6.43975e-05	1.57321e-05	0.000162564	3.77656e-07	-7.94021e-05	-7.22951e-05	-4.92918e-05	3.17962e-06	4.05944e-05	-4.654e-05	-9.86426e-05	-5.49025e-05	1.30832e-05	4.33227e-05	-1.50897e-05	-7.68786e-05	-3.40186e-05	0.000265065	-3.25413e-05	-9.81327e-05	0.000174207	0.00363	-1.59134e-05	-0.00012225	-5.861e-05	-0.000439191	-4.14448e-06	-1.52076e-05	-7.79243e-05	1.54419e-05	5.61536e-05	5.04091e-05	3.32617e-05	-0.000132747	-7.58753e-05	2.85171e-05	1.79434e-05	5.35661e-05	0.000131707	6.79342e-05	8.41813e-05
	350	4.22253e-05	0.000217816	5.25824e-05	-0.000127875	2.60273e-05	6.86858e-05	5.3315e-05	0.000115506	3.46922e-05	-5.78892e-05	8.74723e-05	9.8807e-06	1.85438e-06	-1.50307e-05	-3.5858e-05	-4.10758e-05	-0.00010823	-9.54599e-05	-0.000193465	-0.000238278	-2.83883e-06	-3.38259e-05	-0.000174878	-0.000278476	0.000518933	0.000252392	8.3757e-05	-1.38805e-05	0.00468	-0.000102256	-0.000177817	-0.000194457	-0.000949926	0.000283193	0.000174638	0.000190197	0.000137182	1.21575e-05	-7.92358e-05	0.000182016	0.000109573	6.62145e-05	-1.81495e-05	-6.20434e-05	3.78774e-05	-2.30389e-05	3.49136e-05	0.000108682
	355	-1.41422e-06	-0.000247738	8.19181e-05	-1.30472e-06	9.55735e-05	-4.46362e-05	3.09798e-05	-5.29845e-05	-5.25149e-05	-0.000111435	-0.000240855	-0.000152851	-5.4252e-05	5.43337e-05	4.73651e-05	-0.000116433	0.000112882	-0.0001204	8.67095e-05	-0.000175553	-0.000192561	-0.000136766	-0.000285154	-0.000436929	0.000428703	7.74709e-05	1.57192e-05	-2.6917e-05	0.00494	-0.000122982	2.55663e-05	-0.00019734	-0.000774343	0.000267516	0.000167929	-3.32426e-05	5.60513e-05	2.178e-05	5.13297e-05	0.000144184	0.000148357	-0.000111015	1.75052e-06	4.07324e-05	8.85138e-05	-6.25682e-05	0.000121383	4.59333e-05
	360	-0.000164483	2.9097e-05	-3.95885e-06	-0.000100647	-0.000135268	-6.12221e-05	4.63407e-06	-5.42809e-05	-2.17719e-05	-6.8279e-05	0.000226005	-7.83337e-05	2.96928e-05	-0.000137565	-0.000114598	-0.000110511	-7.00697e-05	-1.64577e-05	-0.000105083	-3.86501e-05	-9.69904e-05	1.75482e-05	-0.000122602	-0.000395665	0.000208788	0.00016213	1.93884e-05	-3.83054e-05	0.00525	-5.32449e-05	-9.78657e-06	-0.000148292	-0.00024107	0.000228694	0.00015155	0.000137706	-1.1085e-05	1.33443e-05	-6.82613e-05	0.000104255	1.12492e-05	0.000107522	-8.03649e-05	7.48971e-05	3.40126e-05	-7.55866e-06	9.84672e-05	-8.18063e-05
	365	-9.06077e-05	-8.08218e-05	-9.24859e-05	-7.50144e-05	0.000147338	-6.91175e-05	-2.02434e-05	8.46996e-05	-6.66784e-05	-4.24498e-05	2.17626e-05	-2.64413e-05	0.00010415	0.000131306	-3.95177e-05	3.84505e-05	-0.000164113	-0.00010979	8.44502e-05	-1.6377e-05	7.38901e-06	-9.62811e-05	3.87944e-06	7.95186e-05	-6.69338e-05	-0.000156433	-9.71984e-05	-5.60435e-05	0.00542	0.000105164	-3.69268e-05	4.53222e-05	0.000166554	-2.39557e-05	-0.000153373	-9.77278e-05	-3.93539e-05	-3.85191e-05	-0.000262155	2.95466e-05	-6.12504e-05	6.11564e-05	-3.65193e-05	-1.99388e-05	0.00010814	-9.56056e-05	5.54723e-05	0.000110944
	370	8.178e-05	-8.65323e-05	-0.000133879	-4.36028e-06	1.76505e-05	0.000137451	5.70046e-05	7.49978e-05	-0.0001491	-3.2396e-05	6.81303e-05	4.83388e-06	-2.29134e-05	0.000150854	0.000100978	0.000152003	6.5538e-05	-2.85099e-05	-3.24239e-05	2.27931e-05	-2.50706e-06	7.80663e-05	0.000298678	0.000374897	-0.000743297	-0.000172555	2.6133e-05	-7.39709e-05	0.00498	-2.08471e-05	7.27656e-05	0.000132786	0.000310137	-0.000429996	-0.000183508	-5.3528e-05	-5.45175e-05	-0.000143251	3.67958e-06	-3.68068e-06	-5.29953e-05	2.08953e-05	1.44305e-05	-8.19166e-05	4.43393e-05	5.17575e-05	-1.25288e-05	-6.80729e-05
	375	0.000120821	0.000161264	-9.0118e-05	0.000179513	-0.000242946	0.000104259	1.07971e-05	7.53831e-05	7.8332e-05	0.000119361	0.000208009	4.75867e-05	3.46628e-05	0.00011412	5.89468e-05	0.000146456	-2.79083e-06	0.000124584	-5.65909e-05	0.000259039	5.21586e-05	0.000268029	0.000382896	0.000796221	-0.000808512	-0.000120578	-0.000103004	-0.000196945	0.00373	8.5049e-05	0.00012338	0.000156377	0.0004969	-0.000634736	-9.97227e-05	-0.000138492	-9.6805e-05	-8.28093e-05	-0.000148814	-5.07826e-05	2.80379e-05	-0.00010235	3.98882e-05	3.24091e-05	0.000109048	-0.000155758	3.31101e-05	-4.39364e-05
	380	0.000191421	-0.000148773	8.85644e-05	0.000176952	0.000103329	0.000240639	5.3705e-05	-0.00014168	-8.38507e-05	-1.04264e-05	0.000160231	7.98887e-05	0.0001402	1.56202e-05	1.99441e-05	-7.47124e-06	8.64349e-06	6.38055e-05	-1.28033e-05	0.000103559	9.44375e-05	0.000178705	0.000163321	0.000577452	-0.000317426	-0.000224373	-0.000124372	-8.83343e-05	0.00267	-9.09644e-05	7.9368e-05	0.000154326	0.000311715	-0.000418642	-0.000213108	-4.21276e-05	-0.00015938	-5.6156e-05	-0.000128104	-0.000233315	-0.000102781	-8.63793e-05	1.04069e-06	-9.34788e-05	-4.33127e-05	-4.58925e-05	-2.95875e-05	-1.36027e-05
	385	5.28512e-05	1.35697e-05	-0.000126945	3.81904e-07	9.23415e-05	1.32331e-05	-9.28376e-05	4.762e-05	0.000108502	1.27938e-05	9.1688e-05	0.000130977	9.51486e-05	-9.27932e-05	-5.0953e-05	4.31597e-05	2.85201e-06	3.60135e-05	-1.11117e-05	0.000140319	0.000124045	0.000125867	-3.35127e-05	0.000315201	0.000109614	-0.000112894	-0.00015336	2.01458e-05	0.00181	3.23427e-05	7.57798e-05	-9.65381e-05	-3.52607e-06	-0.000202126	1.92333e-05	-3.46182e-05	-0.000126078	-4.20995e-05	-0.000168245	6.67827e-05	-0.000102708	1.99286e-05	-9.41011e-05	6.09072e-05	8.63847e-05	-0.000130438	-7.98059e-05	-6.69109e-05
	390	0.000101592	4.38569e-05	-7.94149e-05	-7.02055e-05	7.87332e-06	-8.5112e-06	-4.53306e-05	1.21012e-06	-5.59535e-06	1.69996e-05	0.000206745	-0.000127402	-4.05119e-05	-6.72169e-05	3.3523e-05	0.00016636	3.76952e-05	-6.74775e-06	-4.64861e-05	-0.000153467	6.00956e-05	5.59125e-05	1.87322e-05	-4.79184e-05	0.000390292	-1.6534e-05	9.19098e-05	4.71467e-05	0.000325679	6.88163e-05	1.95376e-05	-2.4595e-05	-0.000452094	4.31553e-05	6.62678e-05	0.000232103	8.89339e-05	5.93549e-05	0.000234544	-4.29586e-05	9.20039e-05	0.000148132	1.12849e-05	-3.68249e-05	1.2779e-05	-8.65882e-06	3.51063e-06	-5.96057e-05
	395	0.000104798	-7.99885e-05	-3.22266e-05	-3.03444e-05	-7.10813e-05	9.38507e-05	1.79197e-05	-2.84262e-05	1.27549e-05	-7.07922e-05	-0.00018842	-4.07593e-05	-8.46645e-05	-6.52606e-05	1.2112e-06	5.71678e-06	-8.39982e-05	9.30209e-06	-0.000212834	-0.000151087	-0.000118677	-6.75017e-05	-0.000200762	-0.000375758	0.000700513	0.000222088	-0.000128974	4.80737e-05	-0.000795552	-5.58582e-05	-9.84254e-05	-0.000266714	-0.000612067	0.0003483	0.000242139	0.000213959	0.000247643	0.000116721	5.27743e-05	-6.4729e-05	-8.57049e-05	0.000102161	0.000104406	0.000174007	4.24237e-05	-8.91211e-05	-5.5e-05	-3.98558e-05
	400	0.000119114	9.75556e-06	-5.51705e-05	-0.000189374	-6.22787e-05	-4.71556e-06	-0.000169082	-0.000143362	-4.89809e-05	-0.000153619	-0.000113679	4.70004e-05	-7.62939e-05	-9.40956e-06	-0.000176925	-0.00024686	-4.65747e-05	-4.40495e-05	-0.000127512	7.636e-06	-5.56087e-05	-9.47989e-05	-0.000107191	-0.000248107	0.000513875	0.000267143	4.66634e-05	-3.71891e-06	-0.00163	8.57409e-05	2.01219e-05	-0.000208009	-0.000571618	0.000460141	0.000166541	0.000178795	0.000134331	0.000119841	0.000156725	9.78857e-05	5.84755e-05	9.94738e-05	0.000128426	-4.97727e-05	0.000122007	-0.00020201	4.58159e-05	2.17344e-06
	405	1.07633e-06	-0.000213456	4.5152e-05	-0.000189597	8.52608e-05	-6.01594e-05	-7.14047e-05	-5.8054e-05	8.60495e-05	-4.74528e-05	-0.000118693	2.59891e-05	-3.97615e-05	-8.05791e-06	-2.33849e-06	-8.32591e-05	0.000168694	-9.40491e-05	-0.000138903	0.00012305	-0.000122815	-0.000145649	-0.000266021	-0.00044783	0.000223598	0.000180787	0.000101559	9.90694e-05	-0.00201	0.000114218	-1.30072e-05	-0.000179593	-0.000317085	0.000191462	0.00015075	5.3662e-06	-1.15046e-05	0.000167616	3.9505e-05	0.00023359	9.93098e-05	-8.92493e-06	-2.16942e-05	9.35084e-05	5.14434e-06	-3.26726e-05	-7.02258e-05	-5.38828e-05
	410	3.6386e-06	-9.36188e-05	2.28611e-05	-7.96235e-05	-0.000125011	-3.04993e-05	-0.000124164	-0.000113812	-0.000230882	-6.67886e-05	1.69819e-05	-4.66827e-06	-8.01886e-06	-2.12525e-05	6.60319e-06	-4.53823e-05	5.55378e-05	1.44676e-05	0.000142328	-9.04387e-05	2.87836e-05	-2.65141e-05	-9.60213e-05	-9.21306e-05	-7.9767e-05	9.26509e-05	9.82165e-05	-9.79427e-05	-0.00211	2.89653e-06	7.46505e-05	-3.63113e-05	5.2455e-05	0.000117512	1.90153e-05	2.23639e-05	2.43329e-05	8.67379e-05	1.77627e-05	-2.42859e-05	-0.000116649	3.08731e-05	-3.71486e-05	-0.000117225	0.000125712	-0.000105318	-0.000135379	5.96858e-05
	415	-3.03802e-05	-0.000102853	-5.97352e-05	2.51057e-06	0.000140075	3.56314e-05	-0.00010141	-0.000112811	-1.45002e-05	0.000130431	-7.79182e-05	3.02093e-05	1.2012e-06	0.000109623	3.41856e-06	-5.42609e-05	-0.000149128	3.06992e-05	5.6257e-05	-2.29944e-05	5.00867e-05	7.22054e-05	0.000167795	0.00011262	-0.000481976	-4.70201e-05	0.000162311	-0.000210582	-0.00168	3.52017e-05	-2.0215e-05	0.000352111	0.000477831	-6.89864e-05	-0.00010451	1.79548e-05	-1.96825e-05	-8.42531e-05	-4.44968e-05	-7.31805e-05	0.000153136	4.93338e-05	-6.14725e-06	-0.000110893	0.000178306	-2.29403e-05	5.71315e-05	-0.000116375
	420	-4.20218e-05	9.29421e-05	-5.36404e-05	0.00012351	-2.27581e-05	9.27837e-05	-1.65563e-05	7.37007e-05	8.53776e-06	8.68865e-05	0.000108968	0.000166202	-6.33125e-05	3.10871e-05	-2.8842e-05	8.79224e-05	9.3725e-05	0.000154653	6.51738e-05	0.000152084	0.000118389	0.00021099	0.000209365	0.000625921	-0.000735328	-0.000121841	0.000107933	1.13538e-06	-0.00104	1.36118e-05	0.000189465	7.44659e-05	0.000693555	-0.000528214	-9.69489e-05	-5.51908e-05	0.000110154	1.22102e-05	-0.000111209	-2.04866e-05	2.06426e-06	-0.000188282	-3.28748e-05	-2.01667e-05	-1.56056e-05	-0.000156018	1.59643e-05	4.82065e-05
	425	-0.000123987	6.38577e-05	8.09123e-05	-4.93174e-05	2.56379e-05	4.75368e-05	0.000135549	0.000164325	-6.90757e-05	-2.81549e-05	2.92948e-05	0.00013635	0.000152917	9.55501e-05	1.57821e-05	-7.54848e-05	1.10526e-05	8.5299e-05	0.000237294	0.000164947	7.82891e-05	0.00015348	0.00015876	0.000456596	-0.000340255	-0.000146729	-4.38604e-05	2.05292e-05	-9.32795e-05	-9.93078e-05	-7.89582e-05	0.000123936	0.000329569	-0.000319623	-0.000136269	-7.41287e-05	-3.31852e-07	-0.000114083	1.00111e-05	-9.34115e-05	9.41871e-06	-6.54177e-05	0.00013391	-2.43625e-05	7.23855e-05	-3.10741e-06	-7.29952e-05	2.73224e-05
	430	6.24609e-05	0.00014392	-4.3042e-05	-1.00917e-06	0.000159425	-0.000138901	3.28666e-05	8.0262e-07	1.82401e-05	-0.000126579	0.000103714	2.97696e-05	-9.97875e-05	0.000117251	3.6557e-05	7.93766e-05	-9.87505e-06	0.000109489	0.000183602	3.94072e-05	-8.10217e-06	1.93481e-05	8.10194e-05	-5.06238e-05	-6.34432e-05	-5.69985e-05	9.07428e-05	4.97869e-05	0.000494486	-5.13366e-05	7.75963e-05	0.000128431	-3.51774e-05	-3.56096e-05	2.99593e-05	5.96089e-05	-6.23955e-05	6.5014e-05	8.64314e-05	-0.000158773	-6.72483e-05	-4.50439e-05	9.95796e-06	-6.55505e-05	3.20744e-05	-0.000101413	5.40456e-05	-7.19821e-05
	435	4.20374e-06	9.30874e-05	-8.95924e-05	0.000124512	4.73322e-05	-0.000220884	-8.59626e-05	3.11563e-06	5.45471e-06	-7.59376e-05	-0.000100631	0.000183924	-0.000222911	-8.22783e-05	-7.5103e-05	-3.33543e-05	0.000216894	2.48618e-05	3.32067e-05	-4.22912e-05	1.06231e-05	-0.000120413	-4.85914e-05	4.29206e-05	0.000363796	0.000212729	2.11502e-05	4.25548e-05	0.00164	7.78139e-05	-7.04228e-05	1.05159e-05	-0.000436339	0.000259816	4.40857e-05	4.8838e-05	8.98363e-05	9.07643e-05	-9.05601e-05	0.000181593	0.000100555	6.55832e-05	2.97741e-06	1.11742e-05	-0.000134662	1.52791e-05	-4.32707e-05	0.000113524
	440	6.19013e-05	-3.45006e-06	-6.75517e-05	-9.59204e-05	-2.56449e-05	-6.92956e-05	-0.000124297	-2.2723e-05	-0.000176937	-2.55808e-05	-3.36815e-05	-2.60718e-05	1.34998e-05	-5.49183e-05	-4.13247e-05	-0.000234656	-0.000237742	-9.44829e-06	8.54636e-05	-0.000131374	-0.00012742	-0.000249616	-7.84083e-05	-0.000406087	0.000668311	0.00028673	0.000286227	9.06827e-05	0.00346	0.000153751	-4.33728e-05	-0.000315095	-0.000648796	0.000430501	6.00821e-05	5.71506e-05	1.3996e-05	0.000128573	1.10878e-05	0.000136085	4.85142e-05	-8.84646e-05	-1.54776e-05	7.61195e-05	2.11266e-05	4.65701e-05	4.19509e-05	7.96543e-05
	445	3.18245e-05	-4.79082e-05	2.04531e-05	-0.000119022	-0.00014974	-2.899e-05	-0.000196032	-5.79449e-05	9.88884e-06	-0.000257932	-3.42268e-05	0.000133424	-1.49218e-05	-1.47744e-05	1.54501e-05	-0.000165049	-0.000192787	-6.22643e-05	2.70189e-05	-3.06293e-05	-0.000185741	-7.16014e-05	-0.000272654	-0.000649704	0.000772519	7.50691e-05	0.000128081	-1.19374e-05	0.00465	6.94758e-05	7.64888e-07	-0.000237768	-0.000819493	0.000690007	0.000152015	0.000263918	0.000120202	-5.02196e-05	0.000154328	7.03433e-05	1.90113e-05	1.6761e-05	-0.000101137	-5.88583e-05	9.24313e-05	3.63481e-05	-3.9722e-05	-4.27978e-06
	450	-5.9686e-05	-5.65936e-05	5.13829e-05	-7.58189e-05	9.22885e-06	-9.49177e-06	-7.00557e-05	-0.000183396	-2.58561e-05	-8.59082e-05	-0.000178551	-5.03252e-05	0.000130018	-5.00773e-05	-4.74003e-05	9.07564e-05	-9.12152e-05	-5.56797e-05	-2.0136e-05	-6.12866e-05	-2.50741e-05	-8.54881e-05	-0.000101814	-0.000264209	0.000214428	0.000173407	0.000124872	7.14385e-05	0.00508	-7.0607e-05	0.000195234	-0.00013419	-0.000252007	0.000386496	7.03344e-05	3.49238e-05	-0.000148806	2.39736e-05	5.80795e-05	0.000103058	4.5129e-05	-4.82951e-06	0.000122846	9.68782e-05	9.68502e-05	-7.00838e-06	9.90102e-05	9.87002e-05
	455	0.000142048	-0.000116795	-7.31404e-05	0.000111211	-1.49891e-05	-0.000103382	8.2525e-05	-3.70448e-05	0.000165736	-5.15975e-05	-7.51206e-05	-6.57097e-05	-4.19539e-05	9.21129e-05	-4.98343e-05	0.000102781	-8.57283e-05	9.58257e-06	-4.11039e-05	4.95079e-05	4.70521e-05	0.000170546	6.37545e-05	7.66094e-05	-0.000120835	0.000108127	5.58378e-05	9.12937e-05	0.00479	5.3867e-06	4.0644e-05	0.000108258	0.00031964	1.05929e-05	-0.000142547	-5.11483e-05	4.30243e-05	-4.27148e-05	-1.75514e-05	-8.70927e-05	1.35348e-06	1.87425e-05	3.87184e-05	-0.000146122	-1.73715e-05	7.34106e-05	-7.96658e-05	-0.000115906
	460	6.30524e-05	4.52174e-06	-9.60939e-05	4.36979e-05	0.00010418	-3.57906e-05	0.000146098	4.51212e-05	-6.45324e-05	-4.92254e-06	0.000145465	0.000114426	6.71355e-06	0.000104613	9.58145e-05	5.9104e-05	4.45358e-05	3.48655e-05	0.000182034	0.000206084	0.00015054	6.21292e-05	0.000209971	0.000451336	-0.000543007	-0.00010494	-5.48702e-05	-3.13033e-05	0.00444	-5.7576e-05	4.6914e-05	0.000166614	0.000327222	-0.000234881	-0.000160313	1.70467e-06	-8.68843e-05	-6.17852e-05	2.21452e-06	8.31737e-05	1.94625e-05	8.01013e-05	6.69432e-06	0.000129468	-2.28216e-05	-0.000201551	1.8172e-06	-2.37361e-05
	465	8.10614e-05	7.03205e-06	1.1549e-05	0.000119902	-3.96471e-05	0.000119054	0.00011414	-3.84289e-06	0.000138546	-8.68118e-06	5.26303e-05	5.16675e-05	9.76538e-05	9.74873e-05	0.000108305	0.000118165	7.23612e-05	0.000143673	0.000156528	0.000142394	0.000172625	0.00020526	0.00039598	0.00060322	-0.00064525	-0.000206004	-0.000166337	-3.04841e-05	0.00376	-3.29144e-05	8.58293e-05	0.000182878	0.000580771	-0.000586456	-0.000156813	-0.000191667	3.96681e-06	-0.000161885	-0.000122831	-2.2827e-05	-0.000156063	5.28784e-06	-0.000190485	-8.52417e-05	2.55251e-06	7.54417e-05	-0.000114558	0.000131943
	470	0.000131654	-1.63273e-05	-4.0172e-05	6.57424e-06	0.000190101	4.17211e-05	2.70417e-05	-2.08411e-05	-3.24237e-05	0.000146859	0.000108429	5.51013e-05	-0.000157442	0.000168904	8.74368e-05	0.000144217	0.000240371	9.76741e-05	0.00015216	0.000200375	0.000137459	0.000156069	0.000275642	0.000688942	-0.000570927	-0.000271698	1.66919e-05	4.78716e-05	0.00259	-1.17669e-05	4.1091e-05	0.000235709	0.000561822	-0.000598153	-0.000202581	5.36688e-05	-0.000101624	-0.000193643	-5.84107e-05	-5.94438e-05	-0.000223697	-8.76939e-05	-0.000141981	1.74566e-05	-3.305e-05	-0.000105409	-7.13361e-05	-4.003e-05
	475	0.000177518	-9.60599e-05	-2.51332e-06	-8.47883e-05	0.000220755	4.28202e-06	3.69222e-05	-0.0001051	1.02912e-05	-0.000113381	-3.13317e-06	0.000121018	0.000156163	2.02648e-05	0.000123232	1.60311e-05	8.18043e-05	-5.31571e-05	0.000134275	-1.76358e-05	-3.38129e-05	0.000155194	0.000117211	0.000297957	-0.000110012	9.90182e-05	-9.1089e-05	3.85483e-06	0.00124	0.000112796	0.000116663	0.000152826	-8.9122e-05	-0.00044842	3.1112e-05	8.6437e-05	2.50213e-06	1.51941e-05	-5.25438e-05	1.44315e-05	1.55939e-07	1.4452e-05	-3.14408e-05	-3.79856e-05	-0.000216041	-5.91995e-05	-2.61629e-05	-0.000264226
	480	0.000246925	-0.000175641	-0.000106328	1.71644e-05	-4.39755e-05	-2.71857e-05	-6.38304e-05	2.86639e-05	2.30419e-05	5.98319e-05	-4.33357e-05	-1.85962e-05	1.96762e-06	-0.000142529	-0.000104312	-3.89042e-06	5.18163e-05	-9.38403e-05	-0.000135813	7.17294e-06	-2.97175e-05	5.74942e-05	-8.55965e-05	-2.49537e-05	0.00048351	0.000271413	-0.000103239	-0.000104516	0.000348554	2.0883e-05	-3.69327e-05	-0.000129541	-0.000605591	0.000168367	-2.76603e-05	3.57629e-05	7.50594e-05	0.000136757	0.000139446	-9.80512e-06	4.36396e-05	4.61806e-05	0.00016946	0.000130131	0.000117653	-0.00014951	2.59145e-05	-0.000104221
	485	0.000181089	3.79081e-05	-0.000111804	-0.00022029	-8.71726e-05	-0.000164517	-8.73564e-06	-6.82491e-05	-9.75185e-05	-8.90968e-05	-0.000124238	-0.000215122	-9.85065e-05	-1.48378e-05	-0.000189244	1.14619e-05	-9.41651e-05	-0.000196064	-0.000142205	-7.90396e-06	-8.37747e-05	-0.000116344	-0.00019936	-0.000429702	0.000807796	0.000231582	-5.17585e-06	-0.000137626	-0.000290164	-0.000103718	-0.00014201	-0.000135027	-0.000831116	0.000483086	0.000235401	7.54386e-05	3.5526e-05	9.36647e-05	0.000149286	0.00013102	6.60293e-05	6.9245e-05	-0.000108629	-1.6144e-05	1.09388e-05	0.000135625	3.73724e-05	-5.93192e-05
	490	7.65133e-05	-8.95165e-05	3.53679e-05	-0.000294369	-0.000115626	-7.10413e-05	-5.33393e-05	-9.31315e-05	-0.000112397	-7.42843e-09	-1.00394e-05	-9.11574e-05	-4.24335e-05	6.24687e-06	-0.000111277	-8.43214e-05	-0.000148739	-7.8123e-05	-0.000103799	-0.000117279	-0.000241176	-0.000166205	-5.60611e-05	-0.000725748	0.000961588	0.000268141	9.64838e-05	0.000245851	-0.00104	-0.00023893	3.8889e-05	-0.000113255	-0.00106	0.000587484	0.000185128	-4.71417e-05	0.000183708	0.000290712	0.000250589	5.13831e-05	-5.75245e-05	-8.70092e-05	0.000153767	-6.22584e-07	5.46393e-05	0.000214976	-0.000155113	0.000120646
	495	0.000173265	-0.000133949	-0.00014007	-0.000168869	7.43589e-05	0.000208375	-0.00011834	2.85446e-05	-8.81609e-05	-0.00017427	-7.61796e-05	-5.62232e-05	-6.28542e-05	4.72639e-05	-2.20102e-05	0.000116645	-8.16448e-05	-0.000137998	-6.48815e-05	-3.24689e-08	-0.000118707	-3.38405e-05	-0.000159833	-0.000467451	0.000531416	6.96317e-05	0.000134352	-0.000113112	-0.0012	-0.000156149	0.000116718	4.50301e-05	-0.000283534	0.000579598	0.000104797	0.000107903	6.71712e-05	0.000250826	5.85464e-05	4.62018e-05	0.000117932	0.000144874	-6.52206e-05	-6.52159e-05	3.05727e-05	0.000231334	-0.000120954	4.29571e-05
	500	-3.26751e-06	-0.000107802	9.62467e-05	-1.9726e-06	1.53749e-05	-0.000138341	-3.74719e-05	1.2375e-05	5.46581e-05	7.38982e-05	-7.76572e-05	-0.000144733	-0.000130021	-9.48389e-06	-8.11468e-05	1.42151e-05	9.07829e-05	-3.09667e-05	0.000157738	-2.22819e-05	4.3232e-05	1.77517e-05	6.74626e-05	-0.000115122	-0.000197724	-0.000191806	-6.97912e-05	0.000127357	-0.00134	2.53098e-05	0.000108969	-8.77634e-05	0.000192657	0.000102359	9.30261e-05	-4.28734e-05	-0.000151845	-0.000104283	-5.02539e-05	-0.000108512	3.2732e-05	4.06586e-06	-1.67222e-05	0.000184138	-3.07804e-05	-0.000118859	-4.38016e-06	2.22734e-06
	505	-3.00022e-05	-1.81197e-05	3.96369e-05	0.000170358	0.000123439	0.000129391	2.74441e-05	-1.67957e-06	-5.38668e-05	-7.95467e-06	0.000160946	-3.63126e-05	4.86678e-06	8.19306e-05	0.000107917	-8.80681e-06	5.89168e-05	-3.07432e-05	5.48586e-06	8.34383e-05	4.03462e-05	0.000206819	2.55767e-05	0.000394039	-0.000525445	-0.000121504	3.46133e-05	-0.0001509	-0.0013	-0.000129477	9.59214e-05	0.000217852	0.000686039	-0.000564922	-0.000227338	-4.76942e-06	-1.23502e-05	-0.000166111	-0.000155059	-0.000263051	-0.000147145	-0.000135039	-3.44732e-05	1.35249e-05	-0.00016488	5.67163e-05	0.000100959	-5.77743e-05
	510	-0.000148204	-7.36129e-05	0.000124346	-4.32745e-05	-4.41454e-05	1.70395e-05	0.00010558	-0.000116363	3.70357e-05	0.000134733	7.94124e-06	5.49014e-05	5.74747e-05	-5.3636e-05	0.000147149	-5.55759e-05	6.99435e-05	5.51951e-05	0.000102304	0.00018973	0.000288046	0.000324913	0.0004127	0.000655875	-0.000809728	-0.000276753	-0.000180693	4.55423e-05	-0.000953717	1.28983e-05	0.000130272	0.000144469	0.000763133	-0.000458143	-0.000175652	-0.000256994	-0.000181495	-0.000124839	0.000112666	-0.000114321	8.34443e-05	-0.000103788	-6.15467e-05	7.71209e-05	-8.4222e-05	-5.45406e-05	-4.32196e-05	-5.44595e-05
	515	3.23898e-06	9.42313e-05	0.000146139	2.2154e-05	0.000121512	-4.0921e-05	1.47285e-05	7.43376e-05	-5.14669e-05	1.63194e-05	9.43091e-05	7.30475e-05	4.42195e-05	-9.42898e-06	0.000239256	0.000103779	-5.806e-06	0.000109098	-9.62367e-05	0.000125511	0.000186733	0.000196832	0.000436015	0.000865277	-0.000692138	-0.000243218	-0.000195232	-0.000156481	6.21629e-05	5.2999e-05	0.000170423	0.000322038	0.000729594	-0.000713622	-0.000324576	-8.79167e-05	-2.8376e-05	-0.00020225	3.70435e-05	-0.000160321	-0.000146889	-2.89447e-05	-1.46891e-05	-0.000213696	2.69224e-05	1.3462e-05	-3.35939e-05	-7.01972e-05
	520	-2.87782e-05	0.000133613	-0.000134837	3.58061e-05	-3.62055e-05	-6.95658e-05	0.00013901	-2.23117e-05	4.52391e-05	-2.64875e-05	-5.20567e-05	9.53981e-05	-9.45797e-05	-1.54877e-05	-9.59514e-05	-0.000123434	-0.000132911	-3.31356e-05	1.30035e-05	9.7396e-05	3.32892e-05	9.17523e-05	0.000232814	0.000521198	-0.000183231	-3.93662e-05	0.000174949	5.04685e-05	0.00115	7.08341e-05	2.2661e-05	-2.52369e-05	0.000174837	-0.00038275	-0.000183304	-0.000133182	-0.000132743	8.67995e-06	-4.18509e-05	-9.88568e-05	-2.00076e-07	7.0369e-05	-8.96799e-05	-1.52835e-05	3.38027e-05	-6.54291e-05	-8.75877e-06	-0.000109161
	525	-0.000128325	8.96038e-05	-3.5721e-05	1.82669e-05	3.20759e-05	0.000109845	-5.38337e-06	4.49612e-05	-7.57472e-05	-8.53947e-05	-8.80878e-05	-5.71512e-05	0.000100904	-0.000113266	-4.6914e-05	-0.000123125	-0.000150859	-6.27382e-05	6.54409e-05	-7.12977e-05	-0.000207469	-0.000137805	-0.000163877	-0.000236105	0.000459628	0.000180146	0.000169818	-2.57914e-05	0.00181	3.80316e-06	-2.08466e-05	-0.000224296	-0.000449522	9.70416e-05	-1.86737e-05	-7.23575e-06	0.000166584	2.62199e-05	-7.7088e-06	-0.000154963	-0.000118674	0.00010244	-4.72996e-05	2.60675e-05	9.33732e-05	7.21714e-05	7.864e-05	-4.01016e-05
	530	-8.87608e-05	4.52311e-05	8.89549e-05	-5.18639e-05	7.79026e-05	0.000142086	-0.000116136	2.11035e-05	7.34488e-05	2.78462e-05	-7.86208e-05	-0.00013978	-6.53302e-05	-7.75612e-05	-6.58939e-05	-6.4261e-06	-7.13034e-05	-4.07447e-05	-7.99467e-05	-5.34614e-05	-8.38349e-05	-9.14096e-05	-0.000282967	-0.000561584	0.000766403	0.000169976	-6.70899e-05	0.000146302	0.00233	3.9088e-05	-4.46358e-05	-0.000159481	-0.000937963	0.000368643	9.33322e-05	0.000161031	0.000348842	0.000207932	4.04291e-06	9.9319e-05	2.95604e-05	8.75195e-05	8.38038e-05	7.23667e-06	-0.000153554	5.26372e-05	-6.61077e-05	3.25781e-06
	535	-3.28216e-05	1.25426e-05	1.13508e-05	-3.49353e-05	0.000103843	1.12143e-05	7.47213e-05	1.13342e-05	-6.4827e-05	-3.73234e-05	-2.42917e-05	-0.000103023	-0.000114842	1.1754e-05	-0.000223995	-0.00017392	3.57851e-07	-0.00015933	-4.61256e-05	-0.00015782	-0.000325956	-0.000156282	-0.000233349	-0.000405037	0.000816454	-8.85269e-05	0.000154991	1.55558e-05	0.00308	-1.72721e-07	-2.29527e-05	-0.000144983	-0.00098702	0.00068296	0.000158338	0.000353657	2.02822e-05	0.000287653	2.54927e-06	-5.60413e-05	6.69691e-05	4.71558e-05	-3.90476e-05	0.000102127	0.000141399	0.000177532	0.000204274	-9.39317e-06
	540	-8.42517e-05	-7.06041e-05	4.59297e-05	-9.89839e-05	-0.00011687	-9.69622e-05	-9.42342e-05	-0.000120899	3.66997e-05	-7.52806e-05	-7.38043e-05	2.13104e-05	4.61094e-06	-7.77263e-05	-1.26534e-05	7.06e-05	-0.000176751	-0.000144952	2.75103e-05	-0.000160948	5.27355e-05	5.87186e-05	-0.000173335	-0.000640911	0.000674722	-3.23163e-05	-0.000100681	6.43542e-05	0.0037	-0.000136566	3.82383e-05	-2.56285e-06	-0.000656249	0.000471024	-2.62586e-05	0.000118231	6.33465e-05	4.30663e-05	-5.74222e-05	5.43877e-05	8.33827e-05	0.000187087	-1.18229e-05	4.22756e-05	0.000115711	0.000124557	-5.46972e-05	2.48715e-05
	545	1.05363e-05	1.12583e-05	-2.88255e-06	-6.77693e-06	8.61088e-05	9.29771e-05	-6.16582e-05	-4.93481e-05	5.59585e-05	6.1548e-05	0.000105366	1.01453e-05	0.000114829	-0.00014158	4.48893e-06	7.13407e-05	1.69785e-05	-8.81481e-05	-0.000144641	-9.22026e-06	-9.45449e-05	-6.19149e-05	7.11935e-05	5.81936e-05	-4.95648e-05	4.15978e-05	-8.00763e-05	-0.000150662	0.00412	-6.3089e-05	4.17074e-05	-1.18775e-05	0.000156234	1.58851e-05	-0.000115694	7.93882e-06	-0.000176922	-5.34228e-05	8.37473e-05	0.000121773	-5.89905e-06	-6.91573e-05	-3.64658e-05	-1.33662e-05	-2.80133e-05	0.000141898	-1.45625e-07	-2.54626e-05
	550	1.73197e-05	6.68861e-05	3.24452e-05	-9.52889e-05	3.52481e-05	-6.70604e-05	0.000150292	6.8469e-05	8.91413e-05	9.4017e-05	2.04942e-05	-6.23139e-05	0.000101181	7.22576e-05	0.000196801	0.000107898	0.000210085	9.37454e-05	5.26933e-05	4.7308e-05	0.000207227	9.76285e-05	0.000310501	0.00044806	-0.000598402	-0.000161089	-8.8915e-06	-3.35086e-05	0.00356	0.000154564	0.00010837	9.99659e-05	0.000577887	-0.000524233	-2.62477e-05	-0.000107113	8.94798e-06	-0.000132737	-6.05218e-05	5.64387e-06	-0.000108359	-4.24237e-05	-7.66354e-05	-3.00309e-06	8.25761e-05	0.000106824	-0.000181903	-9.59914e-05
	555	-0.000132169	3.53717e-05	9.79588e-05	-0.000129028	-4.91239e-05	0.000108253	0.00012811	-9.75674e-05	3.53422e-05	-5.626e-05	1.35414e-05	0.000102448	0.000107479	0.000124608	8.859e-05	7.89502e-05	-2.20247e-05	-3.55861e-05	7.31137e-05	0.000200228	4.86666e-05	4.14189e-05	0.000237175	0.000652597	-0.000862695	-0.000224302	-9.53661e-05	-4.13413e-05	0.00285	1.357e-06	5.64115e-06	5.88546e-05	0.000699105	-0.000454215	-7.75722e-05	-0.000252104	-9.2061e-05	-6.77513e-05	-0.000121334	-4.05234e-05	-3.6569e-05	-0.000100559	-0.000116907	1.51814e-05	-4.28471e-05	4.88715e-05	0.00012311	3.39602e-08
	560	4.56789e-05	0.000173704	6.93027e-06	-0.000128758	-7.94414e-06	-4.87176e-05	-0.000116171	-4.52009e-05	1.2559e-05	0.000118947	-2.43309e-05	4.52893e-05	-0.000110946	0.00011383	0.000155074	0.000187137	6.21703e-05	0.000103723	1.7964e-05	8.83904e-05	6.68157e-05	0.00014342	0.00027735	0.0005576	-0.000581799	-0.000271531	7.46672e-05	9.22853e-05	0.00239	5.70967e-05	0.000144618	6.86497e-05	0.000429059	-0.000579468	5.32671e-06	-0.000126687	-0.000182711	-2.55643e-05	6.50255e-05	-0.000137225	-2.31189e-05	-6.53686e-05	-3.73496e-05	0.000192459	-3.5428e-05	2.50835e-05	-5.41815e-05	-3.0034e-05
	565	4.69169e-08	8.11386e-05	7.17011e-05	-7.88354e-05	-0.000131736	3.58525e-05	0.000113978	6.19779e-05	-3.6369e-05	8.61141e-05	-0.000107379	-1.7818e-05	4.88622e-05	-4.20435e-05	1.49418e-05	6.5747e-05	-3.68772e-05	-5.90656e-05	6.54385e-05	-0.000118703	-7.17456e-05	1.76626e-05	0.000101926	0.000296648	-0.000276717	-0.000153819	-5.20534e-05	0.000118506	0.00183	0.000111692	-3.53528e-07	0.000121318	0.00015851	-0.000316283	1.15652e-05	-2.4602e-06	-0.000163733	-8.53369e-06	-8.39579e-05	-6.07962e-05	-0.000146359	3.33664e-05	-0.000101091	9.67499e-05	-3.39185e-05	5.89261e-05	4.96488e-05	8.63763e-05
	570	0.000149008	-7.42831e-05	0.000134485	-9.58509e-05	-0.000159786	-0.000100775	-8.32249e-05	7.45426e-05	-0.000147113	-0.00016342	-8.31688e-05	-0.000106474	-1.72508e-05	-0.000140179	-4.89544e-05	-8.2893e-05	-0.000142702	-3.91453e-05	-0.000165508	-2.81873e-06	7.85217e-05	-0.000180084	-0.000105122	-0.000119169	0.000433076	0.00021125	0.000136606	0.00011762	0.000670069	-0.000131338	-0.000174801	-0.000123006	-0.000290481	-0.000137611	0.000134259	-2.20083e-05	7.68615e-05	-2.03475e-06	-7.77188e-05	-4.17057e-05	0.000105242	0.000117288	2.32228e-05	9.85604e-05	-0.000143233	3.09531e-05	7.10485e-05	4.58484e-05
	575	4.81726e-05	-8.34015e-05	3.10502e-06	4.16777e-05	-3.10245e-05	1.05774e-05	-0.000113897	-2.49949e-05	1.62654e-06	-9.31548e-05	-9.058e-05	-7.07736e-05	-2.33883e-05	2.80452e-05	-0.000198105	6.33566e-05	5.65261e-05	-8.15942e-05	-0.000149603	-0.000136966	-0.000132449	-9.72988e-05	-0.000262871	-0.000745809	0.000777638	0.000129681	0.000101272	2.93427e-05	-0.000379286	3.04572e-05	-0.000156397	-0.000300746	-0.000796575	0.000526069	5.01688e-05	0.000197793	6.6785e-05	0.00017524	0.000162455	-5.97703e-05	-7.42515e-05	-0.000146995	2.32368e-05	0.000101857	0.0001831	1.26643e-05	-0.000155564	2.90491e-05
	580	1.62139e-05	-0.000343608	0.000118214	1.33917e-05	-0.000123859	-8.59806e-05	-4.27754e-05	-2.30766e-06	-2.02724e-05	-1.41851e-05	-5.80662e-05	-0.000116369	1.46362e-05	-0.000260752	0.000115457	1.47921e-05	-0.000122864	-0.000191828	-0.000191338	-0.000157783	-8.35422e-05	-3.70546e-05	-0.000282216	-0.000796181	0.000916615	0.000132552	0.000162187	-3.59818e-06	-0.000811634	0.000155804	-2.94297e-05	-0.000245181	-0.000884868	0.000623052	0.000325854	-7.85046e-05	0.000183677	3.64026e-05	0.000120763	3.8419e-05	0.000129766	-1.82818e-05	-0.00013796	-2.08415e-05	0.000106063	0.00023052	0.00022177	-9.34153e-06
	585	-2.50603e-06	-0.000120606	-0.00011969	0.000164313	-0.000145071	6.64912e-05	-0.000129587	-4.48469e-06	-0.000171353	-0.000104539	8.44579e-06	0.000151259	3.60546e-05	-0.000174946	-0.000170919	-0.000257886	7.2515e-05	-0.000168853	1.21109e-05	-3.07212e-05	-0.000111791	-0.000119571	-0.000131986	-0.0004813	0.000591209	0.00012627	-4.94957e-05	0.00012632	-0.000740368	6.09795e-05	-2.14927e-05	-0.000175185	-0.000599607	0.000710491	0.000307376	-1.88706e-05	4.75355e-05	0.000202403	8.86084e-05	-5.30101e-05	-4.73006e-05	-9.86515e-05	4.21321e-05	0.000173501	0.000186091	1.43668e-05	0.000147116	-6.12048e-05
	590	-2.66778e-05	-8.46869e-05	9.19569e-05	-4.46994e-05	5.9982e-05	1.79921e-05	-4.94981e-05	0.000137783	-3.5629e-05	-3.03135e-05	-0.000108593	-0.00015725	0.0001931	-8.32183e-05	-5.88413e-05	4.02327e-05	-0.000114982	-0.000144367	0.000164622	-1.27253e-07	-5.31388e-05	2.53607e-05	3.85497e-05	-7.52272e-05	-0.000123415	1.22146e-05	1.55699e-05	3.98438e-05	-0.00081013	9.53907e-05	0.000165176	3.12525e-05	-0.000263786	2.9891e-05	-1.97466e-05	0.000161059	-3.03675e-05	6.00181e-05	0.000181303	-0.000133359	-7.27908e-05	-9.66508e-05	-2.85335e-05	-8.91696e-05	-0.000106864	-5.92434e-05	0.000108041	-1.39416e-05
	595	-2.12859e-05	8.61166e-05	2.34402e-05	-6.15165e-05	0.000131406	-0.000216926	-0.000296032	0.000277836	-4.64713e-05	4.26931e-05	0.000142966	7.554e-05	9.32639e-05	2.93694e-05	-4.41678e-06	0.000129965	0.000154399	-8.18144e-05	4.97414e-05	-2.17632e-05	0.000177941	7.62608e-05	1.44559e-05	0.000542963	-0.000544902	9.12223e-05	7.61769e-05	-8.26446e-05	-0.000521271	-3.44852e-05	0.000140789	-7.99354e-05	0.00042106	-0.000368743	-4.05035e-05	-2.72482e-05	-7.37456e-05	3.04318e-05	4.44393e-05	-2.62742e-05	9.19877e-05	-0.000137473	-4.91672e-05	9.64157e-05	5.51989e-05	-0.000187387	-4.69161e-05	-5.40457e-05
	600	-5.55137e-05	-7.26651e-05	-2.98602e-05	2.23303e-05	4.07201e-05	0.000101398	7.06374e-05	3.32906e-05	0.000113615	6.24977e-05	-1.90117e-05	2.22156e-05	7.99062e-05	7.38409e-05	5.1249e-05	-1.1842e-06	5.63112e-05	0.000180295	-1.52408e-05	4.27326e-05	8.17099e-05	0.000191313	0.000209693	0.000699675	-0.000881247	-0.00020964	-0.000123634	8.24673e-05	-0.00017692	0.000107216	2.57825e-05	-6.67152e-06	0.000650508	-0.000503487	-0.000167735	-4.86406e-05	-0.000241768	-6.33045e-05	-0.000137752	1.59984e-05	-1.12728e-05	4.96452e-05	-6.90612e-05	-5.39024e-05	-0.00017423	-6.15179e-05	-0.00015626	2.58997e-05
	605	0.000148888	0.000140663	3.52092e-05	-0.000168791	0.000108463	3.64947e-05	-0.000138877	5.65907e-05	-2.79051e-05	3.61192e-05	-2.91524e-05	0.00011173	-6.04185e-05	-0.000159525	-0.000143563	0.000119571	0.000116031	0.000156381	7.19078e-05	-0.000126959	0.000106666	0.000373825	0.000350871	0.000551496	-0.000512265	-0.00032849	-0.00022195	5.68515e-05	9.09385e-05	4.49579e-05	-0.000148058	-4.37866e-05	0.000482525	-0.000386377	-0.000210316	-0.000224875	-3.42528e-05	-0.000255736	2.95766e-05	7.9754e-05	-0.000139503	-4.95391e-05	1.81774e-05	0.000100376	-9.43205e-05	7.23293e-05	4.51903e-05	-7.29867e-05
	610	-0.000119221	-3.82463e-05	0.00014652	0.000108483	6.06231e-05	-0.000226884	5.50365e-05	3.07354e-05	3.18224e-05	0.000281234	0.000111108	0.000126833	0.000137258	0.000105078	-8.01912e-05	-3.11502e-05	0.000100424	3.86706e-05	0.00010144	0.000261654	2.03747e-05	-1.17426e-05	6.59682e-05	0.000209434	-0.000423501	-0.000117489	-0.000205741	-5.6311e-05	0.000364689	0.000143347	0.000124355	0.000117082	0.000288194	-0.000307615	-0.000258675	5.02441e-05	-2.82224e-05	-9.74912e-05	0.000109991	0.00020871	-5.40001e-05	-4.76287e-05	0.000163887	-3.74252e-05	6.23941e-06	-9.59379e-05	1.41386e-05	2.12456e-05
	615	-0.000153482	-9.82199e-05	9.8491e-05	-1.52731e-05	3.98812e-05	-7.92234e-05	-0.000101858	-7.31938e-06	3.68751e-05	-6.44477e-05	-8.0851e-05	6.09781e-06	-0.000103508	-0.00017477	-6.19151e-06	6.75091e-05	5.80678e-05	-0.000151592	7.89091e-05	0.000160907	5.6713e-05	-3.56536e-06	2.54159e-05	-6.91926e-05	7.18399e-05	4.63506e-06	6.52808e-05	-0.000192706	0.000763323	8.85535e-05	-6.31207e-05	-9.58816e-05	1.38766e-05	9.1544e-05	0.00022972	-0.000136238	0.000198648	0.00012123	3.70321e-05	4.41752e-05	-6.29989e-05	7.93821e-05	-7.47813e-05	7.36982e-05	-9.62792e-06	6.98974e-05	0.000256484	4.01115e-05
	620	0.00017569	5.87183e-05	-6.63727e-06	-0.000119703	0.000133209	-8.42513e-05	-6.36391e-06	2.23221e-05	4.06464e-05	2.52037e-05	1.85803e-05	4.17235e-05	-0.000102714	7.49644e-05	0.000200301	1.11858e-05	0.000181922	-8.09336e-05	2.79948e-05	-0.000102771	-3.83655e-05	-0.000172395	-0.000250756	-0.000567618	0.000412339	-3.65976e-05	-0.000100032	-1.29985e-05	0.00172	3.05534e-05	-6.02724e-05	-0.000282918	-0.000539004	0.000390531	0.000232125	7.51741e-05	0.000128087	0.000152674	6.40929e-05	6.39292e-05	9.33871e-05	3.99758e-05	-2.62746e-05	0.000196061	-4.46189e-05	9.46501e-05	4.00905e-05	1.68413e-05
	625	-0.000110758	-0.000146935	-5.95934e-05	-6.80004e-05	-7.89015e-05	-7.31389e-05	-3.54886e-06	-0.000120431	7.63156e-05	-4.08927e-05	-0.000111905	9.57572e-05	-4.65364e-05	-0.000240558	3.32678e-05	-7.42898e-06	-0.000391315	-0.000161227	4.85856e-05	-8.54345e-05	-0.000155638	-8.60632e-05	-1.77558e-05	-0.000692041	0.00067333	7.70792e-05	7.91492e-05	-3.69773e-05	0.00271	0.000117421	-7.07704e-05	-4.36023e-05	-0.000702938	0.000517776	0.000205635	5.27289e-05	8.00681e-05	2.90696e-05	-3.42548e-07	0.000107877	0.000135654	0.000199798	0.000177491	1.57723e-05	-3.07085e-05	0.000254221	0.00011568	8.86045e-06
	630	-0.00011591	9.09312e-05	-4.23437e-05	-0.000196265	-2.15534e-05	9.6259e-05	-0.000115436	-6.34616e-05	4.87809e-05	-3.33845e-05	0.000112115	-5.52035e-06	-0.000140694	0.000127307	-0.000108914	-5.19226e-05	2.83666e-05	-4.90503e-05	3.77313e-06	-0.000162554	-8.16809e-05	-0.000104651	-0.000181501	-0.000227135	0.000578112	-2.54999e-05	0.000158023	1.60375e-05	0.00272	-0.000177992	-1.06258e-05	-3.92703e-05	-0.000676347	0.000363501	5.75656e-05	-8.10979e-06	7.43918e-05	0.000138762	0.000138525	9.13344e-05	4.02763e-05	-1.235e-05	-1.93524e-05	-2.2765e-05	0.000268537	1.51315e-05	0.000123268	-0.000105918
	635	-4.24461e-05	4.15658e-06	-0.000105487	-8.51807e-07	-0.000219563	3.61244e-05	0.00010378	-7.50879e-05	-0.000122261	-6.95338e-06	-1.78968e-05	-8.70797e-05	4.56565e-05	-4.97144e-05	-4.14443e-05	2.01243e-05	4.24878e-05	5.6844e-05	-4.61938e-05	-5.30687e-05	-0.000257783	5.76642e-05	-6.35784e-05	0.000100891	0.000286196	-6.411e-05	4.5096e-05	4.05751e-07	0.00288	2.34083e-06	2.07608e-05	0.000109066	-0.000253446	4.26299e-05	-5.09449e-05	0.000305655	0.000117691	-0.000145545	7.14913e-05	-0.000171214	9.38321e-06	3.3981e-05	1.99345e-05	9.06391e-06	0.000123631	2.9121e-05	0.000124738	3.00361e-05
	640	9.42196e-05	1.85488e-05	-7.37027e-05	-0.000119887	-8.50933e-06	-4.11608e-05	0.000111488	0.000185094	-3.31438e-05	-0.000208588	8.28112e-05	-1.08348e-05	3.12063e-05	4.89459e-05	-0.000115828	0.000208714	7.80562e-05	9.7045e-05	-0.000100498	3.14944e-05	3.08572e-05	-4.26955e-05	0.000256205	0.000311408	-0.00030129	-1.50529e-05	6.63054e-06	-0.000126735	0.00306	0.000143687	-4.68969e-05	1.9478e-05	0.000138883	-0.000314226	-4.2062e-05	-0.00011072	7.07852e-05	8.22933e-05	3.9493e-05	3.15422e-05	-2.48105e-05	5.36521e-05	-7.81432e-05	0.000171169	-5.64454e-05	-3.0789e-05	-1.63953e-05	4.05246e-05
	645	0.000118658	-6.7707e-09	2.74217e-05	2.54264e-05	1.45183e-05	5.06506e-05	6.94999e-05	8.52962e-05	-4.39279e-06	0.000187706	-2.9102e-05	-2.6868e-05	2.7043e-05	0.000128394	7.59939e-05	-1.51801e-05	6.83652e-05	3.49105e-05	8.28693e-05	1.6351e-05	1.27239e-05	0.00014777	0.000371197	0.000602465	-0.000580756	-0.000190941	6.80272e-05	-0.000161898	0.00264	8.22823e-05	0.000148267	0.000256786	0.000451127	-0.00060798	-9.20333e-05	-3.12185e-05	6.77199e-05	-8.69867e-05	-6.14899e-05	-0.000134955	0.00013498	-6.17184e-06	-7.53634e-05	1.36198e-05	-7.81402e-05	0.000186943	0.000114526	-0.000160144
	650	-0.000141501	0.000106621	-0.000136855	-8.96443e-05	0.000112377	-0.000186344	-4.18257e-05	-8.08202e-05	3.40108e-05	0.000183766	-1.73272e-05	0.000101315	-1.83498e-05	9.05244e-05	0.000165478	1.19024e-05	7.16346e-05	9.01272e-05	0.0001841	0.000165621	8.15975e-05	0.000195509	0.00030321	0.000426453	-0.000550503	-0.00018691	-8.01277e-07	9.9348e-05	0.00208	-2.55724e-05	-6.74609e-05	-8.61452e-06	0.000299172	-0.000368929	3.37633e-05	-7.00417e-05	-6.66976e-06	-3.45945e-05	2.00463e-05	-0.000149267	-1.62067e-05	-0.000110128	5.03335e-05	-5.4761e-05	-4.15478e-05	-6.75459e-05	0.000119439	-4.48056e-05
	655	-7.1088e-06	1.5059e-05	0.000120961	7.02595e-05	0.000241772	-7.45763e-05	-6.65685e-05	-0.000148572	-0.000209842	0.000169561	-0.00015882	-9.80538e-06	-9.13e-05	-0.000217701	0.000111068	-3.54103e-05	-5.5531e-07	0.00017657	3.5361e-05	0.00019207	-7.7082e-05	3.84959e-05	-1.92726e-05	5.39554e-05	-0.000223454	2.72387e-05	0.000278368	6.90118e-05	0.00148	4.78256e-05	0.000151544	9.54423e-05	-9.15584e-05	-0.000114113	-0.000212315	-0.000118529	-4.84567e-05	-4.47532e-05	-0.00014412	7.25434e-05	-0.000100473	8.52242e-05	2.34688e-05	-0.000159274	8.11387e-05	4.18709e-05	9.79541e-06	0.000136107
	660	-1.12187e-05	3.45253e-05	4.5412e-06	-9.27578e-06	2.36909e-05	6.34772e-05	-0.000102111	7.94657e-05	-6.54515e-05	0.000130765	-3.04659e-05	-0.000130584	-7.02003e-05	1.35304e-05	3.6906e-05	3.44065e-05	-4.28881e-05	4.71883e-05	-8.68947e-05	-5.78773e-05	5.6856e-05	0.000122007	-8.68088e-05	-0.000173221	8.10795e-05	-2.99236e-05	-5.91367e-05	-7.71463e-05	0.00107	0.000224708	0.00014976	-2.59929e-05	-0.000168863	0.000174011	-2.04462e-05	-0.000115512	0.000108953	-1.34517e-05	-2.84938e-05	-5.09673e-05	9.77691e-05	-0.000177287	4.52488e-05	-1.57786e-05	5.57812e-06	3.87416e-05	9.9514e-05	0.000108165
	665	-7.43356e-05	-2.30048e-05	-9.63717e-05	1.50035e-05	7.50591e-05	-7.84096e-05	-4.72972e-05	-0.000182016	-0.000174214	5.29639e-05	6.85098e-05	0.000266299	-5.35306e-05	-6.87254e-06	-9.55913e-06	-9.32494e-05	-7.59509e-05	2.55242e-05	-0.000191907	8.55383e-06	-0.000241561	-0.000139732	-0.00022591	-0.000372965	0.00027593	9.91061e-05	1.2717e-05	0.000229049	0.000512848	-3.37286e-05	2.1613e-05	-4.29917e-05	-0.00044325	0.000193184	0.00015727	-4.93852e-05	-0.0001154	-1.8882e-05	-4.63015e-05	0.000100487	-0.000101189	1.9278e-05	-0.000314176	-9.08173e-05	0.000133511	-5.33886e-05	-3.83475e-05	-3.65124e-07
	670	-1.53041e-06	-1.80128e-05	-0.000250558	-3.16023e-05	-9.18827e-05	-3.20368e-06	0.000189611	-0.000112635	2.46737e-05	-1.47148e-05	-0.000129285	6.82713e-05	0.000203404	3.91805e-05	-4.15596e-05	-2.31658e-05	5.66963e-05	-0.000152118	0.000106303	-6.68714e-05	-0.000230795	0.000140784	-1.60913e-05	-0.00056842	0.000633504	0.000113228	0.000112676	-1.66127e-05	0.000128378	4.26769e-05	9.43293e-05	-0.000148417	-0.00050029	0.000486951	0.000308668	0.000194551	0.000135883	-0.000110007	3.31741e-05	5.25232e-06	-5.90043e-05	-1.09933e-05	-4.48797e-05	0.000101887	-8.89112e-05	-4.69516e-05	6.02408e-05	1.38837e-05
	675	0.000189689	6.79045e-05	-6.3588e-05	-6.95039e-06	-8.1187e-05	0.000131798	-6.01496e-05	5.03198e-05	0.000136631	0.000112389	-5.36978e-05	8.65543e-05	-1.19507e-05	6.68502e-05	-3.82055e-05	-2.89166e-05	-3.70604e-05	-2.47691e-05	-5.3814e-05	-0.000194458	-0.000192244	7.82821e-06	7.11052e-05	-0.000133428	0.000441045	5.54491e-06	4.24611e-05	-9.62429e-05	-0.000547285	-5.05373e-05	-1.62914e-05	-4.08034e-05	-0.000278971	0.000101214	4.58385e-05	1.68323e-05	-3.32359e-05	-0.000143591	0.000216549	-3.65962e-05	0.000109114	0.000101752	-5.12308e-05	-8.86877e-05	-5.51803e-05	-6.97418e-05	6.84972e-05	2.98988e-05
	680	0.000119757	-0.00018201	9.29218e-05	8.36657e-05	0.00010594	-0.000111546	-2.53796e-05	6.43072e-05	-1.19347e-05	0.000136274	-4.29298e-05	2.45107e-05	-3.04656e-05	0.000132043	3.29284e-05	8.30554e-05	-9.20336e-05	1.52896e-05	-0.000161148	0.000222275	-0.000194326	0.000129897	-0.000151424	0.000182639	4.9222e-05	4.84334e-05	-7.97373e-05	-5.50046e-05	-0.000992266	0.000194076	-7.15937e-05	-3.08706e-05	-3.19539e-05	-0.00018211	0.00010458	8.26528e-05	4.38625e-05	-5.46892e-05	-0.000176885	0.000272505	-5.14151e-06	0.000108073	0.000108604	0.000112686	-4.97065e-06	-2.96091e-07	2.39391e-05	2.30951e-05
	685	-1.87718e-05	1.07038e-05	0.000173433	-7.20198e-05	6.19216e-05	0.000175139	-3.48002e-05	0.000131365	4.3644e-05	-4.32497e-05	-1.20451e-07	-2.54242e-05	6.98812e-05	0.000181883	0.000168918	1.84405e-05	-7.28009e-05	-2.18168e-05	-1.22948e-05	-5.1318e-05	9.64482e-05	-7.47296e-05	-2.59555e-05	0.000404424	-0.000373811	-0.000261937	-0.000141912	2.8939e-05	-0.000839618	-3.75132e-05	6.3979e-05	0.000274021	0.000224242	-0.000360995	-0.000147252	-4.33359e-05	-0.000115998	-9.50927e-05	6.22492e-05	-5.20321e-05	-0.000123409	-2.71468e-05	0.000120377	-1.13365e-05	-0.000167066	-1.39758e-05	8.43732e-06	5.77089e-05
	690	-8.02624e-05	4.97153e-05	8.06913e-05	0.000148861	0.000171176	-2.30845e-05	5.53539e-05	-4.46093e-06	0.000122431	5.90638e-05	0.000155199	-3.50239e-05	4.17744e-05	-9.6564e-05	-8.36295e-05	-5.95019e-05	-1.95121e-05	-7.83796e-05	0.000206698	0.000129114	0.000205488	0.000131834	0.000292675	0.000720001	-0.0008172	-0.000302539	-7.16152e-05	-8.17524e-05	-0.000339608	5.72048e-05	6.80697e-05	0.000205648	0.00077417	-0.000488353	-3.00136e-05	8.83374e-05	-4.74879e-05	0.000132242	-8.00886e-05	-3.12078e-05	0.000101547	-5.80784e-05	-0.000251377	8.92218e-05	-8.78753e-05	-7.30138e-05	6.64522e-05	1.6889e-05
	695	-6.20556e-06	-3.16758e-05	0.00010143	0.000131848	0.000158486	-7.19458e-05	-3.34666e-05	-6.43748e-06	-8.13321e-05	-8.00323e-05	4.97277e-05	8.2138e-05	9.62996e-05	-0.0001504	7.88768e-05	9.22755e-05	3.28677e-05	8.14675e-05	0.000112797	-2.3761e-05	8.03758e-05	0.000215152	0.000335286	0.000510796	-0.000905435	-0.000131661	-0.000106823	4.43985e-05	0.000338594	-8.11556e-05	2.94784e-05	0.000295837	0.000475522	-0.000546954	-0.000243524	-0.000344122	2.40305e-05	-0.000134417	-0.000123167	0.00011775	-7.5968e-07	3.65268e-05	-1.27289e-05	-9.40216e-05	-0.000206112	-0.000131613	1.58504e-06	-0.000111139
	700	-0.000267263	7.22486e-05	-1.2265e-06	0.00015665	0.000146326	-2.28452e-05	8.71855e-06	3.91684e-05	6.06529e-05	8.88323e-05	0.000168667	0.000179102	6.32557e-05	0.000145765	-0.000124248	6.9773e-05	0.000134326	0.000102267	3.30053e-05	-7.85803e-05	-1.9919e-05	0.000135345	0.000134842	0.000134128	-0.000460802	-0.000147462	-7.59755e-05	0.000140391	0.000617307	-2.56331e-05	1.63558e-05	0.000171305	0.00023489	-0.000179901	-5.62789e-05	-0.000132685	-0.00014934	-9.91637e-05	-8.29504e-05	8.79914e-05	-0.000114549	8.09086e-05	-9.42393e-05	7.98026e-05	0.000102465	-1.16084e-05	3.86823e-05	-7.87531e-05
	705	-0.000185556	-6.60259e-05	-5.62959e-05	5.12657e-05	0.000161368	-0.000104313	5.02495e-05	-0.000151031	-7.85449e-05	-0.00019431	4.27695e-05	-0.000185133	-4.81372e-05	1.79352e-05	1.24623e-05	0.000175684	8.57058e-05	0.000121743	0.00014139	-8.23351e-05	-4.06414e-05	5.55053e-05	-9.84169e-05	-0.000162517	-2.2937e-05	-0.000145675	-6.5955e-05	0.000159361	0.000756299	3.77655e-05	9.58211e-05	1.12439e-05	3.4655e-05	0.000184373	-4.28372e-05	4.77637e-05	3.24108e-05	6.71975e-05	-4.40865e-05	0.000166644	0.00019994	-2.57086e-05	0.000193999	-2.58475e-05	0.000108181	7.30839e-05	2.9122e-05	0.000128691
	710	-0.000109937	2.44144e-05	-0.000143482	3.91262e-05	8.86214e-05	3.24422e-05	4.2113e-05	-9.39704e-05	6.08528e-06	-0.000146891	-0.000155441	-6.80139e-05	0.000122278	-1.05167e-06	-5.26481e-05	9.62312e-06	1.29638e-05	4.8961e-05	6.20549e-06	1.58207e-05	-7.60896e-06	-0.000139045	-6.16799e-05	-0.000152197	0.000398486	4.1427e-06	9.41757e-05	0.000205347	0.00125	1.93322e-05	-3.06602e-07	-0.000107185	-0.000439198	0.0002282	0.000157533	0.000128869	4.86882e-05	8.87975e-06	4.52543e-05	-8.90241e-06	-0.000117612	-0.000168345	-0.00010128	0.000116992	5.58184e-05	-8.27393e-05	9.26432e-05	0.000184786
	715	-0.000181058	6.68799e-05	-8.77126e-05	6.13253e-05	-4.26605e-05	-4.78369e-05	-0.000231918	3.21572e-05	1.22921e-05	-8.19874e-05	1.34434e-06	-0.000131472	-0.000243884	-5.91943e-05	4.80779e-05	4.85971e-05	8.26554e-05	-9.95365e-05	-4.80516e-05	-7.73419e-05	-1.52092e-05	1.99806e-05	-9.79046e-05	-0.000281031	0.000393491	6.77836e-05	0.000128544	-0.000101774	0.00156	-0.000164935	1.20862e-05	-0.000207277	-0.000374716	0.000283036	0.000117911	0.000144113	-6.23051e-05	-3.4222e-05	1.42281e-05	-0.000113841	5.12736e-05	4.48225e-05	-8.27751e-05	0.000110696	0.00011466	-1.02984e-05	8.52174e-05	6.48457e-05
	720	0.000125385	-0.000120758	-6.93936e-05	-0.000150869	-0.000167271	-0.000199448	3.41496e-06	-0.000180458	4.85064e-05	0.000148483	5.54104e-05	-7.13776e-05	-5.62521e-07	0.000138882	0.000111606	-0.000227366	1.95682e-05	0.0002287	-0.00011373	2.9281e-05	0.000149858	-3.65969e-05	-7.97821e-05	-0.000224153	0.000404118	0.000144129	-0.000223644	1.48991e-05	0.00184	-0.000140008	7.85609e-05	-0.00024985	-0.000296911	8.5907e-05	0.000107549	-7.36851e-06	-9.86962e-05	-3.02156e-05	7.86994e-05	1.0817e-05	-0.00012095	-3.68724e-05	-0.000127988	-2.2621e-06	0.000110005	-5.93679e-05	-3.68697e-05	-8.0801e-05
	725	0.000126237	0.000134999	1.16218e-05	1.08631e-05	2.18071e-06	4.76322e-05	0.000114736	4.63526e-05	-0.000148958	7.14214e-05	6.08554e-05	6.10173e-05	-9.25833e-05	0.000129855	-0.000159515	-0.000107592	3.73647e-05	6.68014e-05	4.90726e-05	3.59677e-05	-0.000107356	-0.000153126	0.000164391	0.000228002	9.72543e-05	5.36573e-06	-0.000145817	-4.98784e-07	0.00166	1.07795e-05	3.3303e-05	-5.87832e-05	-0.000185056	-0.000142342	-0.000144891	8.09965e-05	-8.06179e-05	-5.42759e-05	0.000104125	4.37518e-05	-4.28304e-05	0.000116884	1.59135e-05	5.64821e-05	-7.56541e-06	-3.54097e-05	-1.35856e-05	-5.26457e-05
	730	0.00015656	0.000119462	-0.000106545	1.21681e-05	2.79423e-05	0.000102884	0.000130709	1.2703e-05	8.74009e-05	-6.97435e-05	8.41614e-05	-4.28435e-05	8.75208e-05	8.01428e-05	9.75779e-06	-0.000148263	2.63793e-05	5.18499e-05	-0.000127775	-2.41503e-05	-9.28022e-06	-3.99902e-05	3.25061e-05	0.000268473	-9.72003e-05	-0.000267725	0.000121066	4.6973e-06	0.00197	3.50738e-05	-0.000118385	1.16175e-05	6.03171e-05	-0.000318898	-0.000117839	-0.000116594	0.000144793	-5.15826e-05	6.27747e-05	0.0002232	3.52603e-05	5.94041e-05	8.88141e-05	-8.658e-05	7.12397e-05	-0.000187506	-9.46989e-05	0.000118877
	735	0.000214136	0.000184206	2.09609e-05	-0.000116735	-0.000171053	6.91805e-05	7.22813e-05	-6.71796e-05	-9.86537e-05	-0.000142107	0.00010003	-8.20361e-05	0.000146974	0.000176386	6.60857e-05	3.27584e-05	0.000121031	-6.41426e-05	8.33931e-05	-2.76038e-05	8.10438e-05	7.16626e-05	8.94341e-05	0.000220514	-0.00039125	-0.000221435	3.14506e-05	-5.14497e-05	0.00262	-4.74104e-05	2.74838e-05	-1.9939e-05	0.000183717	-0.000248233	-0.000209202	5.42651e-05	6.25961e-05	-9.21452e-05	4.41488e-07	2.6127e-05	2.31615e-05	0.0001134	3.65672e-05	3.16964e-05	-0.000100698	-9.5736e-05	-1.46047e-05	5.36678e-05
	740	6.29498e-05	2.7732e-05	0.000147023	4.27923e-05	5.20992e-05	-1.31997e-05	1.33947e-05	-4.23347e-05	8.39217e-05	-0.000158569	-8.31797e-06	0.000150368	-5.67818e-05	2.59068e-05	3.01238e-05	-0.000166133	8.91607e-05	-1.78153e-05	0.000290941	0.000151116	0.00015778	0.000196377	0.000207566	0.000348132	-0.000251702	-0.000120158	-0.000105778	-4.07358e-05	0.00299	-4.09387e-05	-0.000128437	6.77117e-05	0.000557657	-0.00027498	1.67626e-05	1.92184e-05	-9.53403e-05	-0.000149986	0.000144609	-8.48069e-05	-7.74837e-05	2.89524e-05	-8.03044e-05	-8.38097e-05	0.000118675	-0.000117134	8.66419e-05	5.88167e-05
	745	0.000181841	-0.000145994	-0.000103954	0.000126774	-0.00013172	-9.07722e-05	-5.67418e-05	3.00586e-05	9.77042e-06	7.63639e-05	1.65424e-05	-0.000113745	6.74673e-05	0.000122437	0.000157775	-4.98683e-05	4.18563e-06	0.000184703	0.000133005	0.000122326	3.04489e-05	0.000113756	0.000101679	0.000236233	-0.000223829	-2.36305e-05	-6.40897e-06	0.000103002	0.00218	-0.000203503	2.43021e-05	1.85874e-06	0.000388987	-0.00024608	6.81006e-05	0.000111001	6.43293e-05	7.05372e-05	-0.000144594	8.66252e-05	0.000126652	1.38629e-05	-4.45118e-05	-1.26653e-05	-2.49978e-05	-7.48501e-06	-4.68022e-05	-4.52374e-05
	750	-0.000128772	-7.37018e-05	-3.36997e-05	-9.34502e-05	-0.000108347	-3.15077e-06	0.00013584	-0.000133345	1.21126e-05	-1.24733e-06	-2.38196e-05	-4.07877e-05	-2.29373e-05	-0.000156219	-0.000145612	-0.000136848	-0.000216071	8.00784e-05	-0.000184956	1.00759e-05	4.70398e-05	-0.000123314	-3.6405e-05	-0.000187931	0.000110117	5.48165e-05	3.41485e-05	-5.2912e-05	0.00138	0.000159352	-4.8946e-05	-4.86049e-05	-0.000282636	0.000311484	0.000271029	0.000272379	7.7874e-05	3.14549e-05	2.01151e-05	5.06144e-05	1.80398e-05	-0.000142291	-0.000120469	-3.93475e-05	8.98793e-06	-5.48419e-06	2.95682e-05	4.1889e-05
	755	0.000141388	-8.79885e-05	-5.43449e-05	0.000100066	9.5824e-05	1.71896e-05	-0.000155029	-1.43481e-05	-5.19961e-05	2.8543e-05	-0.000160624	-3.15768e-05	-6.13165e-06	-2.26041e-05	-0.000142692	-7.11382e-06	-2.24591e-05	-0.000151949	2.33183e-05	-4.47734e-05	-3.22083e-05	-7.71836e-05	-3.7857e-06	-0.000465345	0.000487874	9.48751e-05	0.000150205	0.000124505	0.000557711	4.10186e-05	0.000121616	-8.01215e-05	-0.000405656	0.000239553	0.000130425	9.66357e-05	0.000123543	-0.000106047	6.23428e-06	0.00010684	9.47459e-05	6.99316e-05	9.15294e-05	0.000144846	7.90609e-05	-7.62932e-05	-0.000117624	-3.27724e-05
	760	0.000102007	-0.000210017	5.27844e-05	-5.23128e-05	7.47455e-05	2.96397e-06	-1.16353e-05	-0.000170504	-0.000103162	-0.000130645	7.89387e-05	-0.000138217	-0.000176867	4.85767e-05	-7.6765e-05	0.000154214	-7.19365e-05	0.000117994	-5.14489e-05	-7.87455e-05	-9.30447e-05	-3.67137e-05	-0.000137319	-0.000393012	0.000455938	0.000153353	6.83619e-06	-0.000147965	0.000216264	-0.000102722	-1.97908e-05	1.75467e-05	-0.000621846	0.000263102	0.000142492	0.000309339	0.000247445	1.32289e-05	-9.85052e-05	9.71926e-05	-4.22007e-05	0.000118925	-1.68512e-05	-8.54762e-05	-1.31203e-05	-9.89102e-05	0.000198955	1.21016e-05
	765	-0.000156349	2.62003e-05	-2.62399e-05	-7.89193e-05	-0.000100123	0.000124579	-2.30935e-05	-0.000103116	2.00551e-05	3.18081e-05	5.17361e-05	2.20122e-05	6.07272e-05	-4.60377e-05	-2.79853e-05	-0.000228803	4.73034e-05	-8.26478e-05	-5.74376e-05	5.77473e-05	-9.42825e-05	-4.14109e-05	-0.00023852	-0.000240761	0.000344421	0.000158717	8.26244e-05	-5.94257e-05	5.81509e-05	9.70199e-06	2.02979e-05	-0.000190364	-0.000370418	0.000242496	0.000146158	4.99339e-05	-5.3045e-06	-2.83802e-06	0.000121983	0.00018262	0.000133443	0.000118506	4.98513e-06	0.000101592	-0.000140038	7.00364e-05	0.000175699	4.3477e-06
	770	0.000121136	-0.000203402	-6.39049e-05	-6.21859e-05	-0.000113506	5.39027e-06	3.89183e-05	1.66523e-05	2.38546e-05	7.35413e-05	0.00018374	-1.8071e-05	-2.44765e-05	5.56998e-05	-3.11152e-05	-0.000176183	-9.89536e-05	-5.46823e-05	2.93023e-05	-3.82865e-05	2.0143e-05	1.36512e-05	4.40298e-06	0.000116522	6.90379e-05	-3.42664e-05	-9.88647e-05	2.62423e-06	0.000193718	3.81603e-05	-6.80717e-05	-1.96024e-05	-7.2597e-05	-0.000106098	9.25873e-05	3.44235e-05	-8.83541e-05	-0.00016852	-2.49725e-05	-8.23877e-05	-6.43252e-05	-9.69051e-05	-6.25472e-05	-1.37509e-05	6.22377e-05	-9.33252e-05	2.80499e-05	-6.48899e-05
	775	0.000132424	-3.73292e-05	-0.000135029	0.000198589	0.000157393	7.54401e-05	1.70341e-05	5.63455e-05	-9.44475e-05	2.55314e-05	-4.87616e-05	0.000120766	8.13361e-06	2.75194e-05	-3.65125e-05	-0.00011396	-0.000163132	-1.54259e-05	-2.40402e-05	0.000182327	-1.29706e-05	-8.31355e-05	9.20632e-05	0.000226356	-0.000238831	-7.69348e-05	-4.41668e-05	-3.43521e-05	-0.000125062	-0.000145829	0.00018691	1.03467e-05	0.000150117	-0.000144507	0.000127803	-0.000117444	-7.58394e-06	-5.87593e-05	-0.00019642	6.61078e-05	-0.000237641	8.8121e-06	9.4677e-06	8.53248e-05	6.10347e-05	0.000108994	-5.0835e-05	3.27396e-05
	780	3.22915e-05	2.18673e-05	0.000163216	2.59294e-06	-7.04866e-05	-2.30711e-05	0.000109057	-4.67734e-05	0.00013539	9.30213e-05	4.72502e-05	6.95405e-06	0.000107927	-0.000106503	-3.19813e-05	0.000214951	5.19299e-05	7.91894e-05	0.000161134	3.39568e-05	-5.43687e-05	0.000200198	0.00019992	0.000493051	-0.000470341	-0.000112779	-0.000154781	-0.000127789	-0.000286549	5.41458e-05	0.000105821	0.000303915	0.000500859	-0.000548652	-0.000193194	-0.000273325	8.38782e-05	6.97424e-05	-0.000107705	-3.89454e-05	-1.66526e-05	5.9963e-05	-7.85844e-06	-5.69665e-05	-0.000215227	2.15377e-05	-8.82371e-05	-0.000334496
	785	-0.000194781	2.40972e-05	6.81539e-05	2.47275e-05	7.56432e-05	4.64024e-05	4.99949e-05	1.68983e-05	1.13639e-05	-0.000144411	9.05284e-05	6.44003e-05	0.000120967	-0.000121714	2.64199e-05	2.22485e-05	6.08461e-05	8.85474e-05	-2.04123e-05	-1.18872e-05	-2.18632e-05	1.9354e-05	0.000233854	0.000527311	-0.000550036	-0.00020181	-0.000157611	-7.07367e-05	-0.000114224	-5.92225e-05	3.70791e-05	3.01078e-05	0.000448395	-0.00041334	-0.00017256	1.81785e-05	-0.000117623	-0.000179522	-7.20706e-05	-0.000151975	2.81187e-05	-9.99975e-05	0.000116587	-5.39978e-05	-0.000189905	-4.33155e-05	-1.62981e-05	-0.000103057
	790	-0.000285085	1.04282e-05	-0.000160059	8.6591e-05	4.69497e-05	1.2917e-05	9.36766e-05	-3.15847e-05	5.13604e-05	-1.90865e-05	0.000125587	-5.9167e-05	-5.57702e-06	5.10008e-05	6.00113e-05	9.84408e-06	0.00023477	1.49383e-05	2.91283e-05	0.000176401	9.91444e-05	-7.00329e-05	0.000127282	0.00039058	-0.000324311	-0.000187484	2.15549e-05	-0.000113454	0.00061564	6.25253e-05	-7.76451e-05	1.92991e-05	0.000479851	-0.000404905	-8.12054e-05	-5.99667e-05	-0.000141192	3.4102e-06	-0.00011806	-1.11004e-05	6.40578e-05	-2.62909e-05	-0.000246521	-3.6642e-05	-7.00606e-05	-4.31085e-05	-4.59948e-05	-6.36533e-06
	795	-8.50425e-06	-0.00012838	5.86041e-05	9.25864e-05	-1.64061e-05	-0.000110424	0.000124151	0.000146017	5.13631e-05	-0.000131516	1.10895e-05	0.000201227	-3.78972e-05	5.38791e-05	-5.82016e-06	-0.000241734	0.00010437	-3.11497e-06	2.86001e-05	-0.00011908	-6.40956e-05	-7.42479e-05	-7.88265e-05	-4.87539e-06	1.82107e-05	-7.51109e-05	-0.00012507	6.55566e-05	0.00121	8.40922e-05	-0.000228996	-7.05879e-05	6.78727e-05	-5.74548e-05	-0.000138142	4.14258e-05	0.000124761	-5.99035e-05	-0.000160664	-1.19142e-05	2.21152e-05	7.30115e-05	-0.000156847	5.4389e-06	0.000120736	-8.9922e-05	3.98035e-05	0.000112746
	800	-0.000164307	9.99198e-05	9.0194e-05	-7.81397e-05	-0.00018399	2.72675e-05	8.66394e-05	0.000110483	-0.000110198	7.73411e-05	-0.000206344	0.000188974	-4.54284e-05	-0.000105101	7.65679e-05	-9.54946e-05	-6.71374e-05	-1.2179e-05	4.70604e-06	8.24755e-05	-0.000174503	-0.000181463	-3.87281e-05	-5.48526e-05	0.000334795	5.53325e-05	-1.51994e-05	-3.54225e-05	0.00154	-5.56737e-05	-8.76367e-05	9.63489e-05	-0.000210698	7.58849e-05	0.000100243	3.40544e-05	0.000194711	8.16555e-06	-6.69389e-05	0.000142751	6.83587e-05	4.22684e-05	-3.04864e-05	5.85452e-05	7.98495e-05	-8.68048e-05	6.0116e-05	-4.12405e-06
	805	-1.29486e-05	2.63944e-05	4.3561e-05	-1.0908e-05	-7.15963e-05	-0.000117288	-5.8606e-05	3.92539e-05	6.62935e-05	-6.10763e-05	0.00013882	-0.000133631	-6.19105e-05	-7.68195e-05	5.65064e-05	4.19002e-05	-0.000151186	-1.34637e-05	-8.02961e-05	-0.00015274	-0.000138926	-0.00017959	2.90476e-05	-0.000124614	0.000229692	-0.000109933	-8.96508e-05	-7.55185e-05	0.00141	-6.64587e-05	4.10858e-05	-0.000133611	-0.000329583	0.000336896	6.49623e-05	6.076e-05	0.000125867	8.97036e-05	2.59463e-05	-0.000129629	-5.96221e-05	-5.49136e-05	3.06164e-05	-0.000187888	-1.95105e-05	7.55923e-05	-6.47774e-05	-9.39901e-05
	810	-2.07639e-05	-6.62953e-05	2.923e-05	-3.59278e-05	5.34391e-05	6.58946e-05	3.24196e-05	9.24644e-05	7.23027e-05	-0.000185175	-2.31868e-05	-0.000175936	-9.79108e-05	8.86728e-06	-9.34821e-05	-0.000223972	-9.12005e-05	8.52973e-05	6.7604e-05	-2.48303e-05	-0.000238046	9.41851e-06	-0.000138151	-0.000233852	0.000384984	2.12474e-05	5.77775e-05	-4.12376e-05	0.00208	-0.000119065	-5.16385e-05	-0.000244091	-0.00051039	0.00024281	7.64347e-05	9.56148e-05	9.05127e-05	7.48792e-05	2.02796e-05	8.15469e-05	0.000117634	-2.33295e-06	-9.90904e-05	9.70629e-05	-3.57837e-05	-0.000177034	0.000152302	0.00023779
	815	0.000105977	-0.000226416	-3.3573e-05	-0.000142919	5.03844e-05	-1.62926e-05	0.000135629	-0.000121623	-0.000188901	-2.8102e-05	2.36375e-06	0.000156603	-6.50252e-05	-6.11183e-05	-8.98688e-05	-8.60022e-05	-3.84306e-05	-9.31604e-05	8.93887e-05	-0.00015946	2.04504e-05	-1.4531e-05	-0.000133553	-0.000113752	0.000445986	0.000233908	-6.05203e-05	2.33168e-05	0.00331	-4.21722e-05	2.94309e-05	-8.80513e-05	-0.000638859	0.000288988	0.000164234	3.07405e-05	6.91703e-05	8.65444e-05	2.84328e-05	1.34519e-05	1.54879e-05	0.00011158	0.000139677	-4.26845e-05	-0.000205449	7.47942e-05	-1.07386e-05	-1.90356e-05
	820	0.000129672	-8.49596e-05	-0.000146912	-7.20714e-05	-8.09995e-05	3.22596e-05	1.84166e-06	-0.000143737	0.000143995	0.000233452	-0.000173077	2.54137e-05	9.0291e-05	5.71804e-06	5.47921e-05	3.93721e-05	6.16926e-05	7.66686e-05	5.78236e-06	-7.85255e-05	-8.67335e-05	0.000143615	0.000119812	0.000340344	2.33688e-05	-0.000301086	5.91204e-05	-0.00015592	0.00367	-4.50803e-05	-5.11153e-05	-4.72704e-05	-3.5947e-05	-0.000208454	-8.59466e-05	7.13578e-05	0.000113783	2.82208e-05	-0.000116088	2.01549e-05	-9.43271e-06	0.000172349	0.000117694	-0.000135733	0.00015295	0.000242751	-0.000132457	6.52741e-06
	825	0.000213338	1.37451e-06	-0.000192816	0.000163914	7.13261e-05	6.89549e-05	0.000115265	3.53038e-05	4.23133e-05	9.5842e-05	-2.47332e-05	-4.96475e-05	-0.000143978	9.94801e-05	-3.49627e-05	4.81505e-05	-2.74629e-05	-8.34064e-05	-2.27401e-06	2.28219e-05	5.52045e-05	3.44778e-05	5.34604e-05	0.000302755	-0.000362552	-4.21967e-05	-9.10703e-05	4.51911e-05	0.00335	0.000177772	-2.41076e-05	0.000154447	0.000259462	-0.00045706	-5.69124e-06	-0.000169426	5.58705e-05	-0.000140838	-0.000124405	-2.27365e-05	-0.00029967	4.49083e-05	-2.35965e-05	-7.34705e-06	6.1871e-05	3.30701e-05	9.88158e-05	-0.000209345
	830	0.000268561	-0.000133254	-4.45205e-05	-5.75298e-05	5.48182e-05	0.000158579	-0.000109039	-9.59142e-06	-5.13321e-05	-0.000124816	-4.68026e-05	3.92389e-05	-6.43176e-05	5.01128e-05	1.58556e-05	8.9e-05	0.000134164	-7.51871e-05	5.65004e-05	8.91112e-05	0.000103945	-5.39409e-05	1.66813e-05	0.00018607	-0.000292985	1.03392e-05	-8.43957e-05	-4.03491e-05	0.00268	-0.00019266	1.23904e-05	0.000260842	0.000294796	-8.98489e-05	-8.88766e-05	-2.08891e-05	-4.27266e-05	-0.000155345	-9.85595e-05	-1.3316e-05	-2.78657e-05	3.1499e-05	-9.96961e-05	-2.90479e-05	3.18446e-05	2.74574e-05	3.23282e-05	-6.10939e-05
	835	0.000192875	7.47757e-05	0.000259278	-9.04906e-05	9.64635e-05	-0.000116928	-7.25991e-05	0.000103386	0.000102976	-4.26033e-05	-3.68882e-06	-0.000111141	3.00971e-05	-5.41675e-05	-2.3977e-05	-5.61451e-05	2.68571e-05	0.000109915	9.80589e-05	7.09288e-05	0.000147535	5.48098e-05	-7.55833e-05	0.000146842	-0.000275593	-0.000150709	-4.78659e-05	-2.13873e-05	0.00213	-7.1046e-06	-0.000115518	0.000135162	0.000285131	-9.37062e-05	-9.46962e-05	0.000117607	2.52919e-06	2.21827e-05	-0.000111031	-8.12062e-05	3.26086e-05	-1.63087e-05	0.000251989	-1.72042e-05	2.67191e-05	-3.97385e-07	3.03688e-05	-1.91473e-05
	840	-5.14585e-05	8.73696e-05	-6.06813e-05	3.05087e-05	0.000145068	0.000104946	-6.60283e-05	-9.97473e-05	6.40756e-05	6.13306e-05	2.72738e-05	-6.5293e-05	-5.17292e-06	0.000124949	-0.000209217	8.73285e-05	-0.000108758	-1.30411e-05	-8.6138e-05	-0.000172307	8.38858e-06	3.3166e-05	-6.82796e-05	9.19495e-05	-5.8612e-06	-5.65027e-05	1.25174e-05	0.000160898	0.00157	4.74805e-05	-1.89713e-05	-3.4108e-05	8.81438e-05	-0.000123807	5.63974e-05	-5.38524e-05	0.000183116	-6.04757e-05	-2.15088e-05	4.94078e-05	2.14975e-05	6.65174e-05	9.24204e-06	1.72991e-05	-0.000110915	-0.000105113	-1.67749e-05	-5.73583e-05
	845	1.57503e-05	-8.14737e-05	1.18467e-05	-2.51419e-06	9.65879e-07	4.95169e-05	1.22447e-05	2.07686e-05	3.64414e-05	-1.66684e-05	3.42707e-06	-0.000169304	4.44858e-05	-0.000115951	-9.79234e-05	-0.000194752	0.000211904	-1.37064e-05	-8.66752e-05	-2.85948e-05	-1.73195e-05	4.28207e-05	4.58021e-05	-0.00037943	0.000130851	-3.41295e-05	0.000192204	4.29844e-05	0.00103	-0.000163182	-1.56044e-05	5.95638e-05	-0.000382578	0.000260447	0.000301334	9.44719e-05	0.000168602	-3.89499e-05	-4.60128e-05	-5.62509e-05	2.68867e-05	-0.000124393	4.72548e-05	-3.99565e-05	-3.77013e-05	-5.30376e-05	-2.82949e-05	-3.03152e-05
	850	6.3428e-05	-0.000267869	-0.000157347	3.95747e-05	1.8145e-06	0.000148111	7.12374e-05	-4.13366e-05	9.64467e-05	-6.40194e-05	-6.51366e-05	0.000160911	-6.39724e-05	6.99787e-05	-3.70207e-05	0.000124104	-1.2731e-05	-0.00013101	-0.000146599	2.95339e-05	-0.000120134	4.28551e-05	-3.69333e-05	-0.000513132	0.000401189	0.000107324	-0.000183354	7.784e-05	0.00019194	-4.7962e-05	0.000132572	-0.000187033	-0.000458361	0.000270007	0.000200204	9.74924e-05	0.000225552	6.57802e-05	0.000148183	0.000108158	-5.66235e-06	6.26515e-05	-8.03717e-09	4.1793e-05	-8.15394e-05	0.000112483	0.000100811	3.4857e-05
	855	0.00013762	-0.000187085	-0.00018257	-3.61133e-06	1.34828e-05	3.49607e-05	-2.43839e-05	-7.1337e-05	-5.45892e-05	-0.00015442	-0.000104651	5.492e-05	6.86862e-05	5.63692e-06	1.49752e-05	0.00015449	-3.01577e-05	-0.000141995	4.09487e-05	-0.000127324	5.70076e-05	-0.000109607	-4.59116e-05	-7.2733e-05	0.000218062	0.000102756	-1.52933e-05	-4.35269e-05	-0.000353672	-9.78239e-05	3.75929e-05	-1.97515e-05	-0.000293043	0.000207685	-2.2399e-05	-4.44779e-05	4.62436e-05	1.41345e-05	1.14822e-05	-7.50041e-06	0.000110042	1.3554e-05	6.26246e-05	-0.000156385	-7.07986e-05	-3.72401e-05	6.28748e-05	4.35061e-05
	860	5.00055e-05	1.1595e-05	-5.58476e-05	-2.7004e-07	8.88702e-05	-4.90777e-05	0.000101329	-6.54628e-05	0.000111076	-5.03332e-05	-0.000105351	-7.06182e-05	-4.87717e-05	2.48445e-06	6.27998e-05	2.3528e-05	8.77397e-05	-0.000123067	5.85112e-05	-0.000157396	-3.20039e-05	-5.41481e-05	-4.0355e-05	-4.55716e-05	0.000213624	0.000178759	8.83835e-05	-2.76665e-05	-0.000419423	1.28965e-05	-0.000112076	-0.000126138	-0.000280033	2.57863e-05	7.30845e-05	7.01297e-05	1.42303e-05	1.68537e-05	-8.13346e-05	-9.56751e-05	9.22817e-06	7.78917e-05	-7.3271e-05	-3.10919e-05	2.71586e-05	-3.87924e-05	-0.000119656	0.000175578
	865	0.000201513	3.52385e-05	-2.91987e-05	0.000112999	7.07075e-05	-1.20652e-05	6.64346e-05	6.12173e-05	-1.8241e-05	6.41967e-05	-4.2953e-05	0.000146668	6.04399e-05	5.69727e-05	0.000125102	0.000237694	9.40229e-05	4.06527e-05	-6.6315e-05	-4.46573e-05	-7.82648e-05	2.84935e-05	1.16142e-05	0.000200397	2.68733e-06	-0.000186851	6.65243e-05	7.54953e-05	-0.000245695	-2.20216e-05	7.33961e-05	0.000168534	0.000106896	-0.000158428	-0.000103798	-1.74954e-05	-8.9035e-06	3.09629e-06	9.13939e-05	5.42111e-05	3.61749e-05	-7.06291e-05	5.58502e-05	-4.41534e-05	4.22116e-05	6.35518e-05	4.84969e-05	8.38964e-06
	870	-0.000132744	-0.000140181	0.000133474	-2.93762e-05	2.44991e-05	-0.00012506	-5.11801e-05	-6.69348e-05	-0.000140976	-1.03265e-06	4.2686e-05	9.02478e-05	2.39638e-05	0.000152201	6.87587e-05	-4.66964e-05	0.000119741	5.92138e-05	1.22982e-05	0.000125052	9.16181e-05	0.000119787	0.000220226	0.000415456	-0.000185583	-0.000240908	-3.90008e-05	0.000132104	0.000207945	5.73826e-07	8.06065e-06	0.000268649	0.000335577	-0.00034436	-7.07831e-05	-0.000156653	-0.000159742	-0.000111428	-0.000147942	-0.000106101	-0.000205808	1.63881e-05	-5.83422e-05	0.000143023	2.27269e-05	-2.2147e-05	-1.61478e-05	-9.46351e-05
	875	-9.88762e-06	5.98555e-05	0.000115866	-6.64764e-05	0.000115705	-0.000149969	-9.62375e-06	6.46524e-05	6.56113e-05	0.000127628	-7.13484e-05	5.1187e-05	-4.57498e-06	3.14498e-05	0.00017011	-3.10422e-05	0.000109753	5.61773e-05	5.22789e-05	-0.000208416	0.000239238	-3.09628e-05	0.00015851	0.00032861	-0.000579911	-3.5778e-05	1.43665e-05	2.21286e-05	0.000207988	3.22283e-05	-0.000123092	0.000201707	0.000488801	-0.000409231	-0.000171265	-6.84375e-05	-0.000126303	-9.94096e-05	-1.8645e-05	-6.05454e-05	-3.84908e-05	-7.54077e-05	-9.87606e-05	-0.000110801	-6.20548e-05	3.76491e-05	-9.97755e-05	-0.000122975
	880	-0.000187974	2.08892e-06	9.92044e-05	0.000184757	-2.18176e-05	-6.36579e-05	4.70047e-05	8.748e-05	-1.59014e-05	4.77428e-05	6.56406e-06	5.97312e-06	8.97813e-05	-0.000128719	-3.38129e-05	-0.000134648	9.99234e-05	8.90262e-05	0.00016685	0.000145189	7.12962e-05	9.96352e-05	0.000195068	0.000202946	-0.000302747	3.49724e-05	2.16948e-05	-4.77253e-05	0.000667979	0.000117249	-3.48949e-05	-3.86705e-05	9.7563e-05	-0.000231618	-9.50502e-05	5.28458e-05	-1.54972e-05	-0.000198787	-7.69e-05	-9.73678e-05	-3.77437e-05	1.75032e-05	-4.61368e-05	-7.57001e-05	7.35891e-05	-3.50953e-05	9.7249e-05	3.98175e-06
	885	-0.000130375	5.65429e-05	-5.80727e-05	7.20842e-05	5.80213e-05	0.000187203	1.52555e-05	0.000109509	6.82601e-05	-6.02042e-05	0.000143763	5.61261e-05	7.56687e-06	7.65482e-05	0.000203973	9.54396e-05	3.42645e-05	5.96966e-05	3.80447e-05	0.000146351	-8.30437e-05	-5.89658e-05	-5.977e-05	8.02744e-05	-0.000159444	7.33423e-05	9.40731e-05	-1.14333e-05	0.00143	-0.000127451	-0.000109557	7.0033e-05	-1.077e-05	-0.00015238	1.28945e-05	-9.94378e-05	-4.48518e-06	2.8564e-05	3.95705e-05	-0.000159564	2.92455e-05	-4.7112e-05	-2.93193e-06	-9.99871e-05	-1.14781e-05	5.9601e-05	-2.7411e-05	0.000176006
	890	-0.000199425	-4.68526e-05	1.27935e-05	9.19431e-05	-0.000146566	7.30193e-05	7.18781e-06	3.26038e-05	-3.15305e-05	9.24654e-05	-9.84993e-05	-1.01941e-05	8.43125e-05	-0.000109734	5.69482e-05	8.30388e-05	-0.00010294	6.65723e-05	-5.37565e-06	-0.00020732	1.80055e-06	-0.000146287	-0.000102507	-0.000247095	0.000280018	1.28903e-05	-3.11978e-05	0.000100604	0.00265	-5.37934e-05	-6.12632e-05	-2.68932e-05	-0.000446894	7.36569e-05	-0.000234103	-0.000229827	0.000137927	-7.04095e-05	3.13487e-05	9.7657e-05	8.14308e-06	-9.18895e-05	0.000108388	0.000213091	9.68213e-05	3.1443e-05	0.000151509	0.000165578
	895	-0.000271096	1.91326e-05	-6.82155e-05	-1.59004e-05	7.57738e-06	9.4607e-05	3.60246e-06	-1.93788e-05	-3.27514e-06	1.74761e-06	-0.000103671	0.000125922	9.62392e-05	3.1591e-06	-5.25702e-05	5.07222e-05	-6.40131e-05	-0.000107296	-0.000101814	-3.76851e-05	-1.82517e-05	-0.000184536	-0.00014511	-0.000285018	0.00057538	7.10086e-05	5.16771e-05	2.84083e-06	0.00314	-2.13451e-05	-0.000222735	-0.000117801	-0.000888046	0.000161256	0.00016778	0.000101678	0.000241572	7.09375e-05	5.94068e-05	-7.63872e-05	-1.40486e-05	1.90746e-05	0.000101582	-2.17194e-05	0.000172373	-2.02367e-05	5.67417e-05	-5.42199e-05
	900	-2.60156e-05	-6.75588e-05	-3.19278e-05	-6.59302e-05	-9.49686e-05	1.49177e-05	-9.48277e-07	-3.91405e-05	-0.000194142	-4.24179e-05	-9.54764e-05	-0.000113341	-0.000118821	-5.728e-05	-0.000161317	-4.96799e-05	-4.57532e-05	-0.000156106	-6.07023e-05	-9.34792e-05	-0.000148199	-0.000241098	-0.000109737	-0.000359563	0.000471586	0.000185751	0.00017105	-8.07752e-05	0.00332	-4.85322e-06	-8.76757e-05	-0.000161529	-0.000725197	0.000307321	5.721e-05	8.19298e-05	-5.70154e-06	3.86476e-05	5.82185e-05	7.3481e-05	-2.12043e-05	4.97095e-05	-1.26286e-05	-3.9521e-05	9.38084e-05	2.98174e-05	2.66567e-06	1.18246e-05
	905	-0.000178201	9.00626e-07	-9.98685e-05	5.18481e-05	-7.34657e-05	4.94246e-06	-3.55046e-05	-4.00514e-05	-0.000167365	-0.000108631	-1.50872e-06	-0.000183475	-3.91415e-05	8.44178e-05	1.89165e-05	-0.000106778	-0.000254632	-8.60787e-05	9.96325e-07	5.2336e-05	4.64781e-05	2.93569e-05	-6.44488e-05	-2.77546e-05	0.000341669	0.000141132	5.1254e-05	0.00018934	0.00284	2.47079e-05	-0.000144009	-0.000204477	-0.000556383	0.000197566	0.000113608	0.000164355	0.000121054	-5.22303e-05	-9.18538e-05	-4.48553e-05	6.8884e-05	6.23664e-05	6.10104e-06	3.62661e-05	-8.19667e-06	5.56709e-05	-7.17015e-05	-3.75182e-05
	910	1.09691e-05	-0.000103706	4.47555e-05	-5.01981e-05	5.70547e-05	-0.000212832	1.2312e-05	-8.46817e-06	-4.77986e-05	2.44798e-05	0.000196637	-0.00017467	-4.91861e-05	2.83396e-05	0.000105306	-7.33656e-05	5.35026e-05	-9.24722e-05	-0.00014593	4.48587e-05	-7.17839e-06	-6.70407e-05	-0.000177044	0.000102442	0.000308619	-9.80178e-05	-4.95473e-05	9.76479e-05	0.00274	-3.00841e-05	3.15563e-05	4.73365e-05	-0.000380048	0.000197121	-2.0374e-05	2.19955e-06	-3.77078e-07	8.06603e-05	1.51178e-05	1.14792e-05	-8.17677e-05	-7.75576e-05	1.9144e-05	0.000100784	2.7646e-05	7.345e-05	-7.84257e-05	-0.000119352
	915	0.000228867	-1.5955e-05	-6.97524e-05	9.84791e-05	-5.42946e-05	0.000200193	-8.00553e-05	-4.15663e-05	-4.44289e-05	1.28903e-06	-8.24923e-05	0.000106609	-8.08773e-06	-0.000204421	3.94416e-05	6.29077e-05	-8.67613e-05	5.18374e-05	-2.49718e-05	-0.000127435	4.97097e-05	-2.7445e-05	-6.97454e-05	0.000227854	4.46862e-05	-5.2878e-05	-9.06253e-05	-0.000139898	0.00317	-6.21353e-05	-2.90032e-05	-1.06289e-05	3.43412e-05	-0.000101297	1.33345e-05	-0.000191888	-7.60413e-06	7.0397e-05	2.85678e-05	0.000255443	2.27531e-05	-2.93947e-05	-9.3433e-05	1.95365e-05	-0.000127696	3.55039e-05	0.00015829	0.000107375
	920	7.61412e-05	-7.55491e-06	0.000185805	-5.69926e-05	6.00083e-05	-9.15479e-06	6.16847e-05	8.79267e-06	-0.000128982	0.000161183	2.88469e-05	-6.9127e-05	0.000146308	-8.42625e-06	-0.000129663	0.000192045	9.8402e-06	-7.35433e-06	0.000136253	5.11332e-05	-0.000157215	8.97181e-06	0.000147286	0.000389596	-0.000352522	-0.000183739	-6.84474e-05	3.10868e-05	0.0032	1.56462e-05	-2.89779e-05	0.000147448	0.000398895	-0.000221112	-4.58079e-05	-4.45736e-05	8.96604e-05	8.54613e-05	-2.71901e-05	0.000160512	-0.00010113	-0.000169396	6.23243e-05	-4.74345e-05	7.97895e-05	7.73414e-05	2.97058e-05	-4.70891e-05
	925	0.000180838	-0.000108292	0.000104927	-0.000169736	-4.01735e-05	0.000178926	9.68357e-05	-9.42177e-06	0.000180951	6.63721e-05	0.000121486	-1.11929e-05	-6.51035e-05	-6.03894e-05	6.30878e-05	6.63332e-06	0.000106941	-9.07763e-05	0.000207239	5.24829e-05	-1.71306e-05	9.67439e-05	-2.08245e-05	6.2953e-06	-0.000377804	-5.36736e-05	-0.000211383	-9.84219e-05	0.00257	3.02339e-05	-8.08819e-05	0.000132741	0.000216206	-9.42244e-05	-0.000125176	-8.69641e-05	7.11738e-05	8.02083e-05	7.11461e-05	3.63441e-05	-0.000212586	-1.7555e-05	-4.37721e-05	1.53414e-05	7.41931e-05	0.000134439	-6.29157e-05	6.04257e-05
	930	0.000117035	-6.92742e-05	-4.58002e-05	0.000190241	0.00012467	1.80195e-05	4.03438e-05	-9.32403e-05	-2.26739e-05	-6.57816e-05	0.000111951	-2.05222e-05	2.21731e-05	-3.28778e-06	-6.814e-05	0.000158447	-0.000160633	-0.000114603	6.11968e-05	-0.000193411	5.40918e-05	4.99075e-05	-0.000125191	-9.83618e-05	-0.00010927	4.45694e-05	-4.83053e-07	-3.51275e-05	0.00165	5.70387e-05	-5.15748e-05	-2.9335e-06	2.79404e-05	0.000172119	0.000151049	0.000177657	8.06162e-05	-8.7942e-05	3.82224e-06	0.000183538	3.88668e-05	-3.86311e-05	7.83614e-05	9.44146e-05	0.000116441	0.000125103	0.000167509	-6.04238e-05
	935	0.000161834	-8.82439e-05	-7.64046e-05	-6.34016e-05	-0.0001287	-0.00024491	4.04161e-06	-4.8955e-06	-0.000151811	-0.000205221	9.975e-05	-7.72e-06	-0.000183592	8.34276e-06	0.000112691	2.10013e-05	-8.48821e-05	6.90518e-05	-4.49501e-05	9.43235e-05	-0.00012644	0.000161351	-2.05532e-05	-0.000194482	2.70615e-05	0.000270315	1.54585e-05	-4.57782e-05	0.00114	-1.25385e-05	-1.60358e-05	0.000102779	-0.000243753	0.000236551	-0.000116367	0.000152875	9.35116e-05	8.5628e-05	-1.81529e-05	0.000162706	-6.63568e-05	-6.80059e-05	1.83871e-05	5.61974e-05	6.21926e-05	3.49413e-05	2.19307e-05	3.48701e-06
	940	6.17015e-05	-1.01703e-05	-0.000131579	-9.71385e-06	5.0385e-05	0.000130742	-2.46288e-06	6.80404e-05	-5.74961e-05	1.20043e-06	0.000132138	-2.31567e-06	0.00018111	1.68825e-05	-1.38244e-05	0.000121534	-4.09514e-05	-0.000101072	-0.000185576	-8.69071e-05	-2.86923e-06	6.9995e-06	-0.000146002	-0.00032166	0.000224358	2.34061e-05	0.000100615	-2.19363e-05	0.000761793	-3.1023e-05	2.35956e-05	-0.000117278	-0.000151198	0.000385986	0.000259168	0.000138597	6.64655e-05	3.50732e-05	-4.06054e-05	-2.45059e-05	5.76848e-05	4.14245e-05	6.98356e-05	0.000106363	6.59566e-05	0.000106431	-1.69337e-05	-0.000136825
[truncated: 9 more columns]
