# Supplementary material for: Coherence protection of spin qubits in hexagonal boron nitride
Source: Nat Commun. 2023 Jan 28;14:461. doi: 10.1038/s41467-023-36196-7 (PMC9884286; doi:10.1038/s41467-023-36196-7)
Supplement: Supplementary file 5 — Source Data [file 41467_2023_36196_MOESM5_ESM.zip › Fig4.xlsx]

## Sheet: Fig4a
Experimental Data:			Fit:
Control Pulsewidth	real{FFT}		Control Pulsewidth	real{FFT}
ns	arb. units		ns	arb. units
0	1		0	0.98301
5	0.97409		0.94094	0.97356
10	0.82021		1.88188	0.9607
15	0.60495		2.82282	0.94448
20	0.27435		3.76376	0.925
25	-0.05171		4.7047	0.90234
30	-0.25867		5	0.89459
35	-0.44386		5.64565	0.87661
40	-0.57446		6.58659	0.84794
45	-0.59073		7.52753	0.81646
50	-0.48163		8.46847	0.7823
55	-0.34462		9.40941	0.74563
60	-0.18231		10	0.72139
65	0.12032		10.3504	0.7066
70	0.43878		11.2913	0.66539
75	0.63334		12.2322	0.62218
80	0.74821		13.1732	0.57717
85	0.81171		14.1141	0.53054
90	0.86222		15	0.48534
95	0.77396		15.0551	0.4825
100	0.59843		15.996	0.43325
105	0.47137		16.9369	0.38302
110	0.30521		17.8779	0.332
115	0.0581		18.8188	0.28043
120	-0.15616		20	0.21524
125	-0.32118		22.5826	0.07293
130	-0.43458		23.5235	0.02184
135	-0.45485		24.4645	-0.0285
140	-0.41783		25	-0.05674
145	-0.25781		25.4054	-0.07789
150	-0.09479		26.3464	-0.12613
155	0.0182		27.2873	-0.17301
160	0.17803		28.2282	-0.21834
165	0.46239		29.1692	-0.26194
170	0.67524		30	-0.29885
175	0.72325		30.1101	-0.30363
180	0.70838		31.0511	-0.34324
185	0.69499		31.992	-0.38062
190	0.61666		32.9329	-0.41562
195	0.44585		33.8739	-0.44809
200	0.2491		34.8148	-0.47792
205	0.11268		35	-0.48346
210	-0.03126		35.7558	-0.50498
215	-0.16251		36.6967	-0.52918
220	-0.29236		37.6376	-0.55042
225	-0.33674		38.5786	-0.56862
230	-0.35917		39.5195	-0.58373
235	-0.30111		40	-0.59023
240	-0.13354		40.4605	-0.59568
245	0.11431		41.4014	-0.60445
250	0.27477		42.3423	-0.61
255	0.36594		43.2833	-0.61233
260	0.45421		44.2242	-0.61143
265	0.59959		45	-0.60828
270	0.68273		45.1652	-0.60733
275	0.61971		46.1061	-0.60005
280	0.5293		47.047	-0.58964
285	0.45836		47.988	-0.57615
290	0.32279		48.9289	-0.55966
295	0.15094		49.8699	-0.54023
300	-0.04375		50	-0.53732
305	-0.13128		50.8108	-0.51797
310	-0.21044		51.7518	-0.49298
315	-0.26593		52.6927	-0.46537
320	-0.24065		53.6336	-0.43528
325	-0.19398		54.5746	-0.40283
330	-0.17298		55	-0.38742
335	-0.02556		55.5155	-0.36817
340	0.19453		56.4565	-0.33146
345	0.38253		57.3974	-0.29286
350	0.49408		58.3383	-0.25254
355	0.52058		59.2793	-0.21068
360	0.55372		60	-0.17768
365	0.57139		60.2202	-0.16745
370	0.52512		61.1612	-0.12304
375	0.39369		62.1021	-0.07765
380	0.28175		63.043	-0.03147
385	0.19134		63.984	0.0153
390	0.03435		65	0.06625
395	-0.08391		67.7477	0.20435
400	-0.17142		68.6887	0.2511
405	-0.21206		69.6296	0.29726
410	-0.22266		70	0.31522
415	-0.17732		70.5706	0.34263
420	-0.10991		71.5115	0.38702
425	-0.00984		72.4524	0.43025
430	0.05215		73.3934	0.47215
435	0.17337		74.3343	0.51254
440	0.36512		75	0.54011
445	0.48999		75.2753	0.55126
450	0.53602		76.2162	0.58815
455	0.5049		77.1572	0.62307
460	0.46785		78.0981	0.65587
465	0.39655		79.039	0.68643
470	0.27291		79.98	0.71462
475	0.13106		80	0.71519
480	0.03676		80.9209	0.74034
485	-0.0306		81.8619	0.76349
490	-0.10934		82.8028	0.78398
495	-0.12693		83.7437	0.80173
500	-0.14177		84.6847	0.81668
505	-0.13669		85	0.82106
510	-0.10059		85.6256	0.82879
515	0.00656		86.5666	0.838
520	0.12095		87.5075	0.84429
525	0.19069		88.4484	0.84765
530	0.24535		89.3894	0.84807
535	0.32513		90	0.84678
540	0.39068		90.3303	0.84557
545	0.43476		91.2713	0.84016
550	0.3759		92.2122	0.83187
555	0.30022		93.1531	0.82077
560	0.2517		94.0941	0.80689
565	0.19337		95	0.79098
570	0.07067		95.035	0.79032
575	-0.04		95.976	0.77112
580	-0.0856		96.9169	0.7494
585	-0.07809		97.8579	0.72525
590	-0.08544		98.7988	0.69879
595	-0.05498		99.7397	0.67013
600	-0.01866		100	0.66183
605	0.00959		100.681	0.6394
610	0.03846		101.622	0.60674
615	0.08051		102.563	0.5723
620	0.1814		103.504	0.53622
625	0.28547		104.444	0.49867
630	0.28684		105	0.47587
635	0.30387		105.385	0.4598
640	0.32289		106.326	0.4198
645	0.27879		107.267	0.37882
650	0.21974		108.208	0.33704
655	0.1557		109.149	0.29465
660	0.1128		110	0.25594
665	0.05409		113.854	0.0798
670	0.01354		114.795	0.03751
675	-0.05772		115	0.02837
680	-0.10465		115.736	-0.00413
685	-0.08855		116.677	-0.04495
690	-0.03582		117.618	-0.08478
695	0.03571		118.559	-0.12347
700	0.06511		119.499	-0.16085
705	0.07977		120	-0.18015
710	0.1323		120.44	-0.19677
715	0.16436		121.381	-0.23109
720	0.19359		122.322	-0.26366
725	0.17531		123.263	-0.29436
730	0.20794		124.204	-0.32306
735	0.27679		125	-0.3457
740	0.31539		125.145	-0.34966
745	0.23005		126.086	-0.37404
750	0.14513		127.027	-0.39612
755	0.05882		127.968	-0.41581
760	0.02281		128.909	-0.43304
765	0.00613		129.85	-0.44774
770	0.02043		130	-0.44985
775	-0.01319		130.791	-0.45986
780	-0.03022		131.732	-0.46936
785	-0.01205		132.673	-0.47622
790	0.06493		133.614	-0.48041
795	0.12757		134.555	-0.48192
800	0.16236		135	-0.4817
805	0.1483		135.495	-0.48076
810	0.21928		136.436	-0.47695
815	0.3486		137.377	-0.4705
820	0.38725		138.318	-0.46147
825	0.35356		139.259	-0.44989
830	0.28272		140	-0.43902
835	0.22415		140.2	-0.43582
840	0.16584		141.141	-0.41934
845	0.10859		142.082	-0.40052
850	0.02024		143.023	-0.37945
855	-0.0373		143.964	-0.35623
860	-0.04424		144.905	-0.33096
865	-0.02591		145	-0.32829
870	0.02193		145.846	-0.30375
875	0.02194		146.787	-0.27474
880	0.07045		147.728	-0.24404
885	0.15124		148.669	-0.2118
890	0.27936		149.61	-0.17815
895	0.33147		150	-0.16381
900	0.34996		150.551	-0.14325
905	0.29918		151.491	-0.10723
910	0.28857		152.432	-0.07027
915	0.33436		153.373	-0.03251
920	0.33787		154.314	0.00588
925	0.27093		155	0.03415
930	0.17365		159.019	0.2015
935	0.1205		159.96	0.24021
940	0.08035		160	0.24184
			160.901	0.27839
			161.842	0.3159
			162.783	0.35258
			163.724	0.38827
			164.665	0.42283
			165	0.43484
			165.606	0.45612
			166.547	0.488
			167.487	0.51835
			168.428	0.54704
			169.369	0.57396
			170	0.59095
			170.31	0.599
			171.251	0.62207
			172.192	0.64307
			173.133	0.66193
			174.074	0.67857
			175	0.69272
			175.015	0.69293
			175.956	0.70497
			176.897	0.71463
			177.838	0.7219
			178.779	0.72674
			179.72	0.72914
			180	0.72939
			180.661	0.72911
			181.602	0.72666
			182.543	0.7218
			183.483	0.71456
			184.424	0.70499
			185	0.698
			185.365	0.69313
			186.306	0.67904
			187.247	0.66279
			188.188	0.64446
			189.129	0.62412
			190	0.6036
			190.07	0.60188
			191.011	0.57784
			191.952	0.5521
			192.893	0.52478
			193.834	0.49599
			194.775	0.46588
			195	0.45848
			195.716	0.43455
			196.657	0.40217
			197.598	0.36885
			198.539	0.33475
			199.479	0.30002
			200	0.28059
			200.42	0.2648
			205	0.09133
			205.125	0.08664
			206.066	0.05164
			207.007	0.01721
			207.948	-0.01653
			208.889	-0.04942
			209.83	-0.08135
			210	-0.08701
			210.771	-0.11217
			211.712	-0.14176
			212.653	-0.17
			213.594	-0.19678
			214.535	-0.22198
			215	-0.23384
			215.475	-0.24552
			216.416	-0.2673
			217.357	-0.28723
			218.298	-0.30523
			219.239	-0.32125
			220	-0.3327
			220.18	-0.33521
			221.121	-0.34707
			222.062	-0.35679
			223.003	-0.36433
			223.944	-0.36967
			224.885	-0.3728
			225	-0.37303
			225.826	-0.37371
			226.767	-0.3724
			227.708	-0.3689
			228.649	-0.36322
			229.59	-0.35539
			230	-0.35132
			230.531	-0.34546
			231.471	-0.33348
			232.412	-0.31951
			233.353	-0.3036
			234.294	-0.28584
			235	-0.27136
			235.235	-0.26631
			236.176	-0.2451
			237.117	-0.2223
			238.058	-0.19801
			238.999	-0.17235
			239.94	-0.14542
			240	-0.14366
			240.881	-0.11734
			241.822	-0.08824
			242.763	-0.05824
			243.704	-0.02748
			244.645	0.00393
			245	0.01592
			245.586	0.03583
			250	0.18813
			251.231	0.23013
			252.172	0.26172
			253.113	0.29273
			254.054	0.32302
			254.995	0.35249
			255	0.35264
			255.936	0.38099
			256.877	0.40842
			257.818	0.43467
			258.759	0.45963
			259.7	0.4832
			260	0.49042
			260.641	0.50529
			261.582	0.52581
			262.523	0.54468
			263.463	0.56182
			264.404	0.57718
			265	0.58595
			265.345	0.59069
			266.286	0.6023
			267.227	0.61198
			268.168	0.61969
			269.109	0.6254
			270	0.62895
			270.05	0.6291
			270.991	0.63078
			271.932	0.63044
			272.873	0.62809
			273.814	0.62375
			274.755	0.61744
			275	0.61548
			275.696	0.60921
			276.637	0.59908
			277.578	0.58711
			278.519	0.57336
			279.459	0.55789
			280	0.54826
			280.4	0.54078
			281.341	0.5221
			282.282	0.50193
			283.223	0.48038
			284.164	0.45752
			285	0.43621
			285.105	0.43347
			286.046	0.40833
			286.987	0.38221
			287.928	0.35522
			288.869	0.32748
			289.81	0.29912
			290	0.29332
			290.751	0.27024
			295	0.13686
			296.396	0.09326
			297.337	0.0643
			298.278	0.03582
			299.219	0.00795
			300	-0.01465
			300.16	-0.01922
			301.101	-0.04556
			302.042	-0.07096
			302.983	-0.09533
			303.924	-0.11857
			304.865	-0.14058
			305	-0.14364
			305.806	-0.16128
			306.747	-0.18057
			307.688	-0.1984
			308.629	-0.21468
			309.57	-0.22936
			310	-0.23553
			310.511	-0.24238
			311.451	-0.25369
			312.392	-0.26325
			313.333	-0.27103
			314.274	-0.277
			315	-0.28036
			315.215	-0.28114
			316.156	-0.28345
			317.097	-0.28392
			318.038	-0.28255
			318.979	-0.27936
			319.92	-0.27437
			320	-0.27386
			320.861	-0.26761
			321.802	-0.25911
			322.743	-0.24891
			323.684	-0.23707
			324.625	-0.22363
			325	-0.21784
			325.566	-0.20867
			326.507	-0.19225
			327.447	-0.17445
			328.388	-0.15534
			329.329	-0.13501
			330	-0.11983
			330.27	-0.11356
			331.211	-0.09107
			332.152	-0.06765
			333.093	-0.04339
			334.034	-0.01841
			334.975	0.0072
			335	0.00788
			335.916	0.03331
			340	0.14982
			342.502	0.22092
			343.443	0.24705
			344.384	0.27268
			345	0.28913
			345.325	0.2977
			346.266	0.32202
			347.207	0.34553
			348.148	0.36813
			349.089	0.38974
			350	0.40962
			350.03	0.41026
			350.971	0.42962
			351.912	0.44774
			352.853	0.46455
			353.794	0.47998
			354.735	0.49397
			355	0.49765
			355.676	0.50647
			356.617	0.51743
			357.558	0.52681
			358.498	0.53459
			359.439	0.54072
			360	0.54359
			360.38	0.5452
			361.321	0.54801
			362.262	0.54914
			363.203	0.5486
			364.144	0.54639
			365	0.54295
			365.085	0.54254
			366.026	0.53705
			366.967	0.52998
			367.908	0.52134
			368.849	0.51118
			369.79	0.49955
			370	0.49676
			370.731	0.4865
			371.672	0.4721
			372.613	0.45641
			373.554	0.43951
			374.494	0.42145
			375	0.41131
			375.435	0.40234
			376.376	0.38225
			377.317	0.36126
			378.258	0.33948
			379.199	0.317
			380	0.29738
			380.14	0.29391
			381.081	0.27031
			385	0.16883
			388.609	0.07557
			389.55	0.05203
			390	0.04093
			390.49	0.02899
			391.431	0.00657
			392.372	-0.01516
			393.313	-0.0361
			394.254	-0.05617
			395	-0.07141
			395.195	-0.07529
			396.136	-0.09338
			397.077	-0.11037
			398.018	-0.12618
			398.959	-0.14077
			399.9	-0.15407
			400	-0.15541
			400.841	-0.16603
			401.782	-0.17661
			402.723	-0.18577
			403.664	-0.19347
			404.605	-0.19969
			405	-0.20185
			405.546	-0.2044
			406.486	-0.2076
			407.427	-0.20928
			408.368	-0.20943
			409.309	-0.20806
			410	-0.20609
			410.25	-0.20518
			411.191	-0.20081
			412.132	-0.19497
			413.073	-0.1877
			414.014	-0.17903
			414.955	-0.169
			415	-0.16848
			415.896	-0.15765
			416.837	-0.14505
			417.778	-0.13125
			418.719	-0.11632
			419.66	-0.10031
			420	-0.09427
			420.601	-0.0833
			421.542	-0.06537
			422.482	-0.04659
			423.423	-0.02705
			424.364	-0.00684
			425	0.00716
			425.305	0.01397
			426.246	0.03527
			430	0.12342
			433.774	0.21257
			434.715	0.23418
			435	0.24065
			435.656	0.25536
			436.597	0.27603
			437.538	0.2961
			438.478	0.31548
			439.419	0.3341
			440	0.34518
			440.36	0.35189
			441.301	0.36876
			442.242	0.38466
			443.183	0.39952
			444.124	0.41329
			445	0.42507
			445.065	0.4259
			446.006	0.43731
			446.947	0.44748
			447.888	0.45637
			448.829	0.46395
			449.77	0.47018
			450	0.4715
			450.711	0.47506
			451.652	0.47855
			452.593	0.48067
			453.534	0.48139
			454.474	0.48072
			455	0.47975
			455.415	0.47868
			456.356	0.47527
			457.297	0.47052
			458.238	0.46444
			459.179	0.45708
			460	0.44963
			460.12	0.44846
			461.061	0.43863
			462.002	0.42763
			462.943	0.41552
			463.884	0.40235
			464.825	0.38817
			465	0.38543
			465.766	0.37306
			466.707	0.35708
			467.648	0.34029
			468.589	0.32279
			469.53	0.30463
			470	0.29533
			470.47	0.28589
			471.411	0.26667
			472.352	0.24705
			475	0.19035
			479.88	0.08556
			480	0.08305
			480.821	0.06609
			481.762	0.04707
			482.703	0.02855
			483.644	0.01063
			484.585	-0.00663
			485	-0.01402
			485.526	-0.02316
			486.466	-0.03888
			487.407	-0.05374
			488.348	-0.06768
			489.289	-0.08065
			490	-0.08976
			490.23	-0.09258
			491.171	-0.10344
			492.112	-0.11318
			493.053	-0.12177
			493.994	-0.12918
			494.935	-0.13538
			495	-0.13576
			495.876	-0.14034
			496.817	-0.14406
			497.758	-0.14651
			498.699	-0.1477
			499.64	-0.14763
			500	-0.14727
			500.581	-0.1463
			501.522	-0.14372
			502.462	-0.1399
			503.403	-0.13488
			504.344	-0.12866
			505	-0.12365
			505.285	-0.12129
			506.226	-0.1128
			507.167	-0.10323
			508.108	-0.09262
			509.049	-0.08103
			509.99	-0.0685
			510	-0.06836
			510.931	-0.05509
			511.872	-0.04086
			512.813	-0.02587
			513.754	-0.0102
			514.695	0.0061
			515	0.01151
			515.636	0.02294
			516.577	0.04027
			517.518	0.058
			520	0.10613
			525	0.20419
			525.986	0.22293
			526.927	0.24044
			527.868	0.2575
			528.809	0.27406
			529.75	0.29004
			530	0.29418
			530.691	0.30538
			531.632	0.32001
			532.573	0.33389
			533.514	0.34694
			534.454	0.35913
			535	0.36578
			535.395	0.3704
			536.336	0.3807
			537.277	0.39001
			538.218	0.39828
			539.159	0.40548
			540	0.411
			540.1	0.4116
			541.041	0.41659
			541.982	0.42046
			542.923	0.42318
			543.864	0.42475
			544.805	0.42517
			545	0.42511
			545.746	0.42444
			546.687	0.42257
			547.628	0.41957
			548.569	0.41545
			549.51	0.41024
			550	0.40711
			550.45	0.40397
			551.391	0.39667
			552.332	0.38836
			553.273	0.37909
			554.214	0.36891
			555	0.35973
			555.155	0.35785
			556.096	0.34597
			557.037	0.33332
			557.978	0.31996
			558.919	0.30594
			559.86	0.29133
			560	0.28911
			560.801	0.2762
			561.742	0.26059
			562.683	0.2446
			565	0.20395
			570	0.11447
			572.092	0.07828
			573.033	0.06256
			573.974	0.04728
			574.915	0.0325
			575	0.03119
			575.856	0.01828
			576.797	0.00467
			577.738	-0.00826
			578.679	-0.02047
			579.62	-0.03191
			580	-0.0363
			580.561	-0.04253
			581.501	-0.05229
			582.442	-0.06115
			583.383	-0.06908
			584.324	-0.07606
			585	-0.08046
			585.265	-0.08204
			586.206	-0.08702
			587.147	-0.09098
			588.088	-0.0939
			589.029	-0.09577
			589.97	-0.0966
			590	-0.09661
			590.911	-0.09637
			591.852	-0.09511
			592.793	-0.09281
			593.734	-0.08948
			594.675	-0.08516
			595	-0.08344
			595.616	-0.07986
			596.557	-0.0736
			597.497	-0.06641
			598.438	-0.05834
			599.379	-0.04941
			600	-0.04308
			600.32	-0.03967
			601.261	-0.02916
			602.202	-0.01793
			603.143	-0.00603
			604.084	0.00649
			605	0.01922
			605.025	0.01957
			605.966	0.03316
			606.907	0.0472
			607.848	0.06162
			610	0.09573
			615	0.17726
			618.198	0.22759
			619.139	0.24168
			620	0.25419
			620.08	0.25534
			621.021	0.26851
			621.962	0.28114
			622.903	0.29319
			623.844	0.30459
			624.785	0.31531
			625	0.31766
			625.726	0.3253
			626.667	0.33452
			627.608	0.34294
			628.549	0.35053
			629.489	0.35725
			630	0.36053
			630.43	0.36308
			631.371	0.36801
			632.312	0.372
			633.253	0.37506
			634.194	0.37717
			635	0.37822
			635.135	0.37833
			636.076	0.37853
			637.017	0.37777
			637.958	0.37607
			638.899	0.37344
			639.84	0.36988
			640	0.36919
			640.781	0.36543
			641.722	0.36009
			642.663	0.3539
			643.604	0.34689
			644.545	0.33908
			645	0.33503
			645.485	0.33052
			646.426	0.32124
			647.367	0.31128
			648.308	0.3007
			649.249	0.28953
			650	0.28023
			650.19	0.27782
			651.131	0.26563
			652.072	0.25302
			653.013	0.24002
			655	0.2116
			660	0.13743
			664.304	0.07584
			665	0.06648
			665.245	0.06323
			666.186	0.05104
			667.127	0.03932
			668.068	0.02812
			669.009	0.01749
			669.95	0.00746
			670	0.00694
			670.891	-0.00192
			671.832	-0.01062
			672.773	-0.0186
			673.714	-0.02583
			674.655	-0.03229
			675	-0.03446
			675.596	-0.03795
			676.537	-0.04278
			677.477	-0.04678
			678.418	-0.04993
			679.359	-0.05222
			680	-0.05328
			680.3	-0.05364
			681.241	-0.05418
			682.182	-0.05386
			683.123	-0.05268
			684.064	-0.05064
			685	-0.04777
			685.005	-0.04775
			685.946	-0.04404
			686.887	-0.03951
			687.828	-0.0342
			688.769	-0.02813
			689.71	-0.02132
			690	-0.01907
			690.651	-0.01381
			691.592	-0.00563
			692.533	0.00318
			693.473	0.01259
			694.414	0.02254
			695	0.02899
			695.355	0.033
			696.296	0.04392
			697.237	0.05525
			700	0.09043
			705	0.1578
			710	0.22314
			710.41	0.22817
			711.351	0.23944
			712.292	0.2503
			713.233	0.2607
			714.174	0.27061
			715	0.27886
			715.115	0.27998
			716.056	0.28878
			716.997	0.29697
			717.938	0.30451
			718.879	0.31139
			719.82	0.31757
			720	0.31867
			720.761	0.32303
			721.702	0.32775
			722.643	0.33172
			723.584	0.33491
			724.525	0.33733
			725	0.33825
			725.465	0.33895
			726.406	0.33979
			727.347	0.33983
			728.288	0.33908
			729.229	0.33755
			730	0.33572
			730.17	0.33525
			731.111	0.33218
			732.052	0.32837
			732.993	0.32383
			733.934	0.31859
			734.875	0.31267
			735	0.31183
			735.816	0.30609
			736.757	0.2989
			737.698	0.29111
			738.639	0.28277
			739.58	0.27392
			740	0.2698
			740.521	0.26458
			741.461	0.25481
			742.402	0.24464
			745	0.2149
			750	0.15379
			755	0.09372
			756.517	0.07679
			757.457	0.06674
			758.398	0.05709
			759.339	0.04787
			760	0.04168
			760.28	0.03913
			761.221	0.03089
			762.162	0.0232
			763.103	0.01608
			764.044	0.00955
			764.985	0.00365
			765	0.00356
			765.926	-0.0016
			766.867	-0.00619
			767.808	-0.01009
			768.749	-0.0133
			769.69	-0.0158
			770	-0.01646
			770.631	-0.01758
			771.572	-0.01864
			772.513	-0.01899
			773.453	-0.01861
			774.394	-0.01751
			775	-0.01643
			775.335	-0.01571
			776.276	-0.01321
			777.217	-0.01002
			778.158	-0.00617
			779.099	-0.00166
			780	0.00324
			780.04	0.00347
			780.981	0.00921
			781.922	0.01553
			782.863	0.02239
			783.804	0.02978
			784.745	0.03765
			785	0.03987
			785.686	0.04597
			786.627	0.05471
			787.568	0.06382
			790	0.08883
			795	0.14417
			800	0.19931
			802.623	0.22596
			803.564	0.23491
			804.505	0.24347
			805	0.24782
			805.445	0.25162
			806.386	0.25932
			807.327	0.26654
			808.268	0.27325
			809.209	0.27942
			810	0.28418
			810.15	0.28503
			811.091	0.29007
			812.032	0.2945
			812.973	0.29832
			813.914	0.30151
			814.855	0.30406
			815	0.3044
			815.796	0.30596
			816.737	0.30721
			817.678	0.3078
			818.619	0.30773
			819.56	0.30701
			820	0.30645
			820.5	0.30564
			821.441	0.30363
			822.382	0.30099
			823.323	0.29773
			824.264	0.29388
			825	0.29045
			825.205	0.28944
			826.146	0.28444
			827.087	0.27891
			828.028	0.27286
			828.969	0.26633
			829.91	0.25935
			830	0.25866
			830.851	0.25194
			831.792	0.24414
			832.733	0.23598
			835	0.21508
			840	0.16504
			845	0.1145
			848.729	0.08003
			849.67	0.07208
			850	0.06938
			850.611	0.0645
			851.552	0.05731
			852.492	0.05055
			853.433	0.04424
			854.374	0.03841
			855	0.03481
			855.315	0.03308
			856.256	0.02827
			857.197	0.024
			858.138	0.02028
			859.079	0.01714
			860	0.01462
			860.02	0.01457
			860.961	0.01259
			861.902	0.0112
			862.843	0.01041
			863.784	0.01022
			864.725	0.01063
			865	0.01086
			865.666	0.01163
			866.607	0.01321
			867.548	0.01537
			868.488	0.0181
			869.429	0.02139
			870	0.02364
			870.37	0.02521
			871.311	0.02954
			872.252	0.03438
			873.193	0.03969
			874.134	0.04545
			875	0.05114
			875.075	0.05164
			876.016	0.05823
			876.957	0.06519
			880	0.08984
			885	0.13501
			890	0.18126
			894.835	0.2219
			895	0.22316
			895.776	0.22895
			896.717	0.23565
			897.658	0.24197
			898.599	0.2479
			899.54	0.25339
			900	0.25592
			900.48	0.25844
			901.421	0.26302
			902.362	0.26712
			903.303	0.27072
			904.244	0.27381
			905	0.27591
			905.185	0.27637
			906.126	0.2784
			907.067	0.27989
			908.008	0.28084
			908.949	0.28124
			909.89	0.2811
			910	0.28105
			910.831	0.28042
			911.772	0.2792
			912.713	0.27745
			913.654	0.27518
			914.595	0.2724
			915	0.27105
			915.536	0.26913
			916.476	0.26538
			917.417	0.26116
			918.358	0.25651
			919.299	0.25143
			920	0.24739
			920.24	0.24595
			921.181	0.2401
			922.122	0.2339
			925	0.21309
			930	0.17237
			935	0.13012
			940	0.09128

## Sheet: Fig4b
Experimental Data:			Fit:
Ramsey Delay Time	real{FFT}		Control Pulsewidth	real{FFT}
ns	arb. units		ns	arb. units
0	-0.576446		0	-0.62442
5	-0.478058		0.95596	-0.61134
10	-0.351598		1.91191	-0.59559
15	-0.127444		2.86787	-0.57723
20	0.14807		3.82382	-0.55637
25	0.306999		4.77978	-0.5331
30	0.398079		5	-0.52741
35	0.546707		5.73574	-0.50753
40	0.670173		6.69169	-0.47976
45	0.655012		7.64765	-0.44994
50	0.510458		8.6036	-0.4182
55	0.424872		9.55956	-0.38467
60	0.28844		10	-0.36867
65	0.0411576		10.5155	-0.34952
70	-0.264979		11.4715	-0.31289
75	-0.400872		12.4274	-0.27496
80	-0.45806		13.3834	-0.23588
85	-0.552765		14.3393	-0.19584
90	-0.566613		15	-0.1677
95	-0.507532		15.2953	-0.15502
100	-0.415638		16.2512	-0.11358
105	-0.252984		20	0.05129
110	0.000206084		21.031	0.09631
115	0.28351		21.987	0.13755
120	0.442496		22.9429	0.17812
125	0.535936		23.8989	0.21785
130	0.574126		24.8548	0.25657
135	0.599684		25	0.26234
140	0.469498		25.8108	0.2941
145	0.257776		26.7668	0.33029
150	0.127998		27.7227	0.36499
155	0.0201214		28.6787	0.39805
160	-0.0939538		29.6346	0.42933
165	-0.29813		30	0.44079
170	-0.443653		30.5906	0.45869
175	-0.451143		31.5465	0.48602
180	-0.45733		32.5025	0.5112
185	-0.41698		33.4585	0.53413
190	-0.33093		34.4144	0.55471
195	-0.168308		35	0.56612
200	-0.0625225		35.3704	0.57286
205	0.0588442		36.3263	0.58851
210	0.257834		37.2823	0.60159
215	0.420523		38.2382	0.61206
220	0.466147		39.1942	0.61987
225	0.480129		40	0.62438
230	0.463467		40.1501	0.62501
235	0.363609		41.1061	0.62745
240	0.159973		42.0621	0.62719
245	-0.0495216		43.018	0.62424
250	-0.141919		43.974	0.61862
255	-0.220597		44.9299	0.61037
260	-0.335906		45	0.60966
265	-0.412073		45.8859	0.59952
270	-0.396773		46.8418	0.58613
275	-0.378515		47.7978	0.57026
280	-0.35061		48.7537	0.552
285	-0.260781		49.7097	0.53142
290	-0.0855548		50	0.52472
295	0.0863861		50.6657	0.50862
300	0.218064		51.6216	0.48371
305	0.289341		52.5776	0.45681
310	0.386168		53.5335	0.42803
315	0.442847		54.4895	0.3975
320	0.404226		55	0.38053
325	0.316619		55.4455	0.36537
330	0.205569		56.4014	0.33177
335	0.108137		57.3574	0.29687
340	-0.0871864		58.3133	0.2608
345	-0.264891		59.2693	0.22375
350	-0.324323		60	0.19485
355	-0.341202		60.2252	0.18586
360	-0.367903		61.1812	0.1473
365	-0.348549		65	-0.00994
370	-0.293311		66.9169	-0.08839
375	-0.199321		67.8729	-0.1268
380	-0.117981		68.8288	-0.16451
385	-0.00601668		69.7848	-0.20135
390	0.147488		70	-0.20951
395	0.266242		70.7407	-0.23718
400	0.320251		71.6967	-0.27183
405	0.356062		72.6526	-0.30516
410	0.359432		73.6086	-0.33702
415	0.308698		74.5646	-0.36729
420	0.180646		75	-0.38051
425	0.0989722		75.5205	-0.39583
430	0.00943555		76.4765	-0.42252
435	-0.157514		77.4324	-0.44726
440	-0.306128		78.3884	-0.46994
445	-0.342629		79.3443	-0.49047
450	-0.357679		80	-0.50325
455	-0.331775		80.3003	-0.50875
460	-0.298013		81.2563	-0.52473
465	-0.20035		82.2122	-0.53834
470	-0.0558192		83.1682	-0.54952
475	0.0387422		84.1241	-0.55823
480	0.106356		85	-0.56401
485	0.176852		85.0801	-0.56444
490	0.284271		86.036	-0.56813
495	0.328853		86.992	-0.56929
500	0.342161		87.948	-0.56792
505	0.312808		88.9039	-0.56404
510	0.236619		89.8599	-0.55766
515	0.111825		90	-0.55652
520	-0.0231462		90.8158	-0.54883
525	-0.0866423		91.7718	-0.53759
530	-0.152884		92.7277	-0.52399
535	-0.24491		93.6837	-0.5081
540	-0.319715		94.6396	-0.49
545	-0.327271		95	-0.48262
550	-0.280735		95.5956	-0.46977
555	-0.17889		96.5516	-0.4475
560	-0.0423017		97.5075	-0.4233
565	0.0864837		98.4635	-0.39727
570	0.194867		99.4194	-0.36954
575	0.220192		100	-0.35192
580	0.249181		100.375	-0.34023
585	0.277284		101.331	-0.30948
590	0.306992		102.287	-0.27741
595	0.236049		103.243	-0.24418
600	0.134793		104.199	-0.20994
605	0.0836496		105	-0.18057
610	0.0703768		105.155	-0.17482
615	-0.0704465		106.111	-0.139
620	-0.156025		110	0.01073
625	-0.189416		111.847	0.08191
630	-0.254525		112.803	0.11821
635	-0.288367		113.759	0.15395
640	-0.219509		114.715	0.18896
645	-0.0884509		115	0.19925
650	-0.0362532		115.671	0.2231
655	-0.0031488		116.627	0.25622
660	0.0866929		117.583	0.28817
665	0.174428		118.539	0.31882
670	0.248913		119.494	0.34805
675	0.26418		120	0.36288
680	0.251171		120.45	0.37572
685	0.216276		121.406	0.40172
690	0.15386		122.362	0.42594
695	0.0716102		123.318	0.44829
700	0.0300515		124.274	0.46866
705	0.00744732		125	0.48276
710	-0.0737633		125.23	0.48698
715	-0.167307		126.186	0.50317
720	-0.240882		127.142	0.51717
725	-0.241152		128.098	0.52892
730	-0.211071		129.054	0.53837
735	-0.158388		130	0.54543
740	-0.0736244		130.01	0.54549
745	0.0153589		130.966	0.55026
750	0.0753177		131.922	0.55267
755	0.153653		132.878	0.5527
760	0.220818		133.834	0.55036
765	0.229043		134.79	0.54568
770	0.195182		135	0.54433
775	0.190882		135.746	0.53867
780	0.161539		136.702	0.52938
785	0.121399		137.658	0.51785
790	0.0431913		138.614	0.50413
795	-0.0590191		139.57	0.4883
800	-0.116835		140	0.4805
805	-0.144464		140.526	0.47043
810	-0.178965		141.481	0.45059
815	-0.19428		142.437	0.42889
820	-0.182414		143.393	0.40542
825	-0.16		144.349	0.3803
830	-0.10907		145	0.3623
835	-0.0487799		145.305	0.35362
840	0.0819117		146.261	0.32552
845	0.17891		147.217	0.29612
850	0.194711		148.173	0.26556
855	0.199265		149.129	0.23396
860	0.190482		150	0.20439
865	0.188801		150.085	0.20147
870	0.130935		151.041	0.16823
875	0.060084		151.997	0.13439
880	0.033506		155	0.02586
885	-0.020619		157.733	-0.07281
890	-0.0912903		158.689	-0.10663
895	-0.15446		159.645	-0.13986
900	-0.135525		160	-0.15202
905	-0.182932		160.601	-0.17234
910	-0.194847		161.557	-0.20393
915	-0.146842		162.513	-0.23451
920	-0.0545836		163.468	-0.26394
925	-0.032937		164.424	-0.2921
930	0.013593		165	-0.30839
935	0.0965859		165.38	-0.31887
940	0.148771		166.336	-0.34413
945	0.176407		167.292	-0.36778
950	0.208131		168.248	-0.38971
955	0.181722		169.204	-0.40985
			170	-0.42518
			170.16	-0.4281
			171.116	-0.4444
			172.072	-0.45867
			173.028	-0.47086
			173.984	-0.48092
			174.94	-0.48881
			175	-0.48923
			175.896	-0.49451
			176.852	-0.49799
			177.808	-0.49926
			178.764	-0.49829
			179.72	-0.49512
			180	-0.49377
			180.676	-0.48975
			181.632	-0.48222
			182.588	-0.47257
			183.544	-0.46084
			184.5	-0.44708
			185	-0.4391
			185.455	-0.43138
			186.411	-0.41379
			187.367	-0.3944
			188.323	-0.37331
			189.279	-0.3506
			190	-0.33247
			190.235	-0.32638
			191.191	-0.30076
			192.147	-0.27385
			193.103	-0.24578
			194.059	-0.21668
			195	-0.18714
			195.015	-0.18666
			195.971	-0.15587
			196.927	-0.12444
			200	-0.02071
			203.619	0.10168
			204.575	0.13316
			205	0.14697
			205.531	0.16401
			206.486	0.19411
			207.442	0.22333
			208.398	0.25153
			209.354	0.27861
			210	0.2962
			210.31	0.30444
			211.266	0.32892
			212.222	0.35194
			213.178	0.37341
			214.134	0.39324
			215	0.40971
			215.09	0.41134
			216.046	0.42765
			217.002	0.44208
			217.958	0.4546
			218.914	0.46514
			219.87	0.47367
			220	0.47468
			220.826	0.48016
			221.782	0.48458
			222.738	0.48692
			223.694	0.48717
			224.65	0.48534
			225	0.48416
			225.606	0.48145
			226.562	0.47551
			227.518	0.46756
			228.473	0.45763
			229.429	0.44578
			230	0.43781
			230.385	0.43206
			231.341	0.41654
			232.297	0.39929
			233.253	0.38038
			234.209	0.35992
			235	0.34187
			235.165	0.33798
			236.121	0.31467
			237.077	0.2901
			238.033	0.26438
			238.989	0.23761
			239.945	0.20992
			240	0.2083
			240.901	0.18144
			241.857	0.15229
			242.813	0.12259
			245	0.05332
			249.505	-0.08934
			250	-0.10458
			250.46	-0.11861
			251.416	-0.14724
			252.372	-0.17511
			253.328	-0.20209
			254.284	-0.22808
			255	-0.24682
			255.24	-0.25296
			256.196	-0.27663
			257.152	-0.29898
			258.108	-0.31993
			259.064	-0.33938
			260	-0.3569
			260.02	-0.35726
			260.976	-0.37349
			261.932	-0.388
			262.888	-0.40074
			263.844	-0.41166
			264.8	-0.42071
			265	-0.42236
			265.756	-0.42785
			266.712	-0.43307
			267.668	-0.43635
			268.624	-0.43767
			269.58	-0.43704
			270	-0.43614
			270.536	-0.43446
			271.491	-0.42995
			272.447	-0.42353
			273.403	-0.41524
			274.359	-0.40513
			275	-0.39735
			275.315	-0.39323
			276.271	-0.3796
			277.227	-0.36432
			278.183	-0.34744
			279.139	-0.32906
			280	-0.31127
			280.095	-0.30924
			281.051	-0.28809
			282.007	-0.2657
			282.963	-0.24216
			283.919	-0.21759
			284.875	-0.1921
			285	-0.1887
			285.831	-0.16579
			286.787	-0.13879
			287.743	-0.11121
			290	-0.04452
			294.434	0.08755
			295	0.10401
			295.39	0.11528
			296.346	0.14247
			297.302	0.16901
			298.258	0.19478
			299.214	0.21968
			300	0.23941
			300.17	0.24359
			301.126	0.26643
			302.082	0.28808
			303.038	0.30846
			303.994	0.32749
			304.95	0.34508
			305	0.34596
			305.906	0.36116
			306.862	0.37566
			307.818	0.38854
			308.774	0.39973
			309.73	0.40918
			310	0.41154
			310.686	0.41688
			311.642	0.42278
			312.598	0.42686
			313.554	0.42911
			314.51	0.42953
			315	0.42904
			315.465	0.42813
			316.421	0.4249
			317.377	0.41987
			318.333	0.41307
			319.289	0.40453
			320	0.39708
			320.245	0.39429
			321.201	0.38241
			322.157	0.36893
			323.113	0.35393
			324.069	0.33746
			325	0.3201
			325.025	0.31962
			325.981	0.30047
			326.937	0.28011
			327.893	0.25862
			328.849	0.23611
			329.805	0.21267
			330	0.20778
			330.761	0.18842
			331.717	0.16345
			332.673	0.13788
			335	0.07381
			340	-0.06578
			340.32	-0.07452
			341.276	-0.1003
			342.232	-0.12554
			343.188	-0.15011
			344.144	-0.17393
			345	-0.19451
			345.1	-0.19687
			346.056	-0.21885
			347.012	-0.23978
			347.968	-0.25956
			348.924	-0.27811
			349.88	-0.29536
			350	-0.29743
			350.836	-0.31123
			351.792	-0.32566
			352.748	-0.33858
			353.704	-0.34995
			354.66	-0.35973
			355	-0.36281
			355.616	-0.36786
			356.572	-0.37433
			357.528	-0.3791
			358.483	-0.38216
			359.439	-0.38351
			360	-0.3835
			360.395	-0.38314
			361.351	-0.38106
			362.307	-0.37728
			363.263	-0.37182
			364.219	-0.36471
			365	-0.35771
			365.175	-0.35599
			366.131	-0.3457
			367.087	-0.33388
			368.043	-0.3206
			368.999	-0.30591
			369.955	-0.28989
			370	-0.2891
			370.911	-0.2726
			371.867	-0.25413
			372.823	-0.23456
			373.779	-0.21398
			374.735	-0.19247
			375	-0.18635
			375.691	-0.17014
			376.647	-0.14709
			377.603	-0.12341
			378.559	-0.09922
			380	-0.062
			385	0.06905
			386.206	0.09992
			387.162	0.12387
			388.118	0.14727
			389.074	0.17001
			390	0.1913
			390.03	0.19198
			390.986	0.2131
			391.942	0.23328
			392.898	0.25244
			393.854	0.27048
			394.81	0.28734
			395	0.29054
			395.766	0.30294
			396.722	0.31722
			397.678	0.33013
			398.634	0.3416
			399.59	0.3516
			400	0.35543
			400.546	0.36008
			401.502	0.36702
			402.457	0.37237
			403.413	0.37614
			404.369	0.37829
			405	0.37883
			405.325	0.37884
			406.281	0.37777
			407.237	0.37511
			408.193	0.37086
			409.149	0.36505
			410	0.35859
			410.105	0.35771
			411.061	0.34887
			412.017	0.33857
			412.973	0.32688
			413.929	0.31383
			414.885	0.29949
			415	0.29768
			415.841	0.28393
			416.797	0.26722
			417.753	0.24943
			418.709	0.23065
			419.665	0.21095
			420	0.20384
			420.621	0.19043
			421.577	0.16918
			422.533	0.1473
			423.488	0.12487
			425	0.08855
			430	-0.03435
			432.092	-0.08454
			433.048	-0.10678
			434.004	-0.12845
			434.96	-0.14946
			435	-0.15033
			435.916	-0.16972
			436.872	-0.18914
			437.828	-0.20764
			438.784	-0.22514
			439.74	-0.24157
			440	-0.24585
			440.696	-0.25686
			441.652	-0.27095
			442.608	-0.28377
			443.564	-0.29528
			444.52	-0.30543
			445	-0.31
			445.475	-0.31417
			446.431	-0.32148
			447.387	-0.32732
			448.343	-0.33168
			449.299	-0.33454
			450	-0.33568
			450.255	-0.33589
			451.211	-0.33573
			452.167	-0.33406
			453.123	-0.3309
			454.079	-0.32626
			455	-0.32041
			455.035	-0.32016
			455.991	-0.31265
			456.947	-0.30375
			457.903	-0.2935
			458.859	-0.28197
			459.815	-0.26919
			460	-0.26657
			460.771	-0.25523
			461.727	-0.24015
			462.683	-0.22402
			463.639	-0.20691
			464.595	-0.18891
			465	-0.18102
			465.551	-0.17009
			466.507	-0.15053
			467.462	-0.13033
			468.418	-0.10957
			470	-0.07426
			475	0.04089
			477.978	0.10783
			478.934	0.12846
			479.89	0.14851
			480	0.15078
			480.846	0.16791
			481.802	0.18656
			482.758	0.2044
			483.714	0.22133
			484.67	0.2373
			485	0.24259
			485.626	0.25224
			486.582	0.26608
			487.538	0.27876
			488.493	0.29024
			489.449	0.30047
			490	0.30577
			490.405	0.3094
			491.361	0.317
			492.317	0.32325
			493.273	0.32811
			494.229	0.33157
			495	0.33333
			495.185	0.33362
			496.141	0.33425
			497.097	0.33347
			498.053	0.33128
			499.009	0.32769
			499.965	0.32273
			500	0.32253
			500.921	0.31642
			501.877	0.30879
			502.833	0.29988
			503.789	0.28973
			504.745	0.27839
			505	0.27516
			505.701	0.2659
			506.657	0.25234
			507.613	0.23775
			508.569	0.22221
			509.525	0.20579
			510	0.19732
			510.48	0.18856
			511.436	0.1706
			512.392	0.15198
			513.348	0.1328
			515	0.09856
			520	-0.00921
			522.908	-0.07097
			523.864	-0.09057
			524.82	-0.10968
			525	-0.11322
			525.776	-0.12822
			526.732	-0.1461
			527.688	-0.16326
			528.644	-0.17962
			529.6	-0.1951
			530	-0.20131
			530.556	-0.20965
			531.512	-0.2232
			532.467	-0.2357
			533.423	-0.2471
			534.379	-0.25734
			535	-0.26336
			535.335	-0.26639
			536.291	-0.27422
			537.247	-0.28078
			538.203	-0.28606
			539.159	-0.29003
			540	-0.29244
			540.115	-0.29269
			541.071	-0.29402
			542.027	-0.29402
			542.983	-0.2927
			543.939	-0.29006
			544.895	-0.28612
			545	-0.28561
			545.851	-0.2809
			546.807	-0.27443
			547.763	-0.26673
			548.719	-0.25785
			549.675	-0.24783
			550	-0.24417
			550.631	-0.23671
			551.587	-0.22455
			552.543	-0.2114
			553.499	-0.19732
			554.454	-0.18237
			555	-0.17348
			555.41	-0.16662
			556.366	-0.15015
			557.322	-0.13303
			558.278	-0.11533
			559.234	-0.09713
			560	-0.08225
			565	0.01852
			568.794	0.094
			569.75	0.11218
			570	0.11686
			570.706	0.12987
			571.662	0.14699
			572.618	0.16346
			573.574	0.17922
			574.53	0.1942
			575	0.20126
			575.485	0.20833
			576.441	0.22156
			577.397	0.23384
			578.353	0.2451
			579.309	0.25531
			580	0.262
			580.265	0.26442
			581.221	0.2724
			582.177	0.27921
			583.133	0.28483
			584.089	0.28923
			585	0.29229
			585.045	0.29241
			586.001	0.29435
			586.957	0.29504
			587.913	0.29449
			588.869	0.29269
			589.825	0.28967
			590	0.28899
			590.781	0.28544
			591.737	0.28002
			592.693	0.27344
			593.649	0.26573
			594.605	0.25692
			595	0.25296
			595.561	0.24706
			596.517	0.23619
			597.472	0.22437
			598.428	0.21164
			599.384	0.19807
			600	0.18891
			600.34	0.18371
			601.296	0.16864
			602.252	0.15291
			603.208	0.13661
			604.164	0.11979
			605	0.10473
			610	0.01061
			614.68	-0.07657
			615	-0.08227
			615.636	-0.09342
			616.592	-0.10978
			617.548	-0.12557
			618.504	-0.14072
			619.459	-0.15518
			620	-0.16302
			620.415	-0.16887
			621.371	-0.18176
			622.327	-0.19377
			623.283	-0.20486
			624.239	-0.21498
			625	-0.22232
			625.195	-0.2241
			626.151	-0.23217
			627.107	-0.23917
			628.063	-0.24506
			629.019	-0.24982
			629.975	-0.25344
			630	-0.25352
			630.931	-0.2559
			631.887	-0.2572
			632.843	-0.25733
			633.799	-0.25629
			634.755	-0.2541
			635	-0.25335
			635.711	-0.25076
			636.667	-0.24629
			637.623	-0.24072
			638.579	-0.23407
			639.535	-0.22638
			640	-0.22226
			640.49	-0.21767
			641.446	-0.208
			642.402	-0.1974
			643.358	-0.18593
			644.314	-0.17364
			645	-0.16435
			645.27	-0.16058
			646.226	-0.14681
			647.182	-0.1324
			648.138	-0.11741
			649.094	-0.1019
			650	-0.08679
			655	0.00104
			660	0.08867
			660.566	0.0981
			661.522	0.1137
			662.477	0.12881
			663.433	0.14335
			664.389	0.15728
			665	0.16582
			665.345	0.17052
			666.301	0.18303
			667.257	0.19475
			668.213	0.20564
			669.169	0.21564
			670	0.22358
			670.125	0.22471
			671.081	0.23283
			672.037	0.23995
			672.993	0.24605
			673.949	0.25111
			674.905	0.2551
			675	0.25543
			675.861	0.25801
			676.817	0.25983
			677.773	0.26055
			678.729	0.26019
			679.685	0.25873
			680	0.25801
			680.641	0.25619
			681.597	0.25259
			682.553	0.24793
			683.509	0.24226
			684.464	0.23558
			685	0.23142
			685.42	0.22794
			686.376	0.21937
			687.332	0.20991
			688.288	0.1996
			689.244	0.1885
			690	0.17919
			690.2	0.17665
			691.156	0.1641
			692.112	0.15091
			693.068	0.13715
			694.024	0.12287
			695	0.10782
			700	0.02596
			705	-0.05664
			706.451	-0.07934
			707.407	-0.09377
			708.363	-0.10771
			709.319	-0.12109
			710	-0.13025
			710.275	-0.13387
			711.231	-0.14599
			712.187	-0.15739
			713.143	-0.16803
			714.099	-0.17787
			715	-0.18638
			715.055	-0.18687
			716.011	-0.19498
			716.967	-0.20218
			717.923	-0.20843
			718.879	-0.21372
			719.835	-0.21802
			720	-0.21866
			720.791	-0.22131
			721.747	-0.22358
			722.703	-0.22483
			723.659	-0.22505
			724.615	-0.22425
			725	-0.22364
			725.571	-0.22243
			726.527	-0.21961
			727.482	-0.21579
			728.438	-0.21099
			729.394	-0.20525
			730	-0.20113
			730.35	-0.19858
			731.306	-0.19103
			732.262	-0.18262
			733.218	-0.17339
			734.174	-0.16339
			735	-0.15416
			735.13	-0.15265
			736.086	-0.14124
			737.042	-0.12921
			737.998	-0.11659
			738.954	-0.10346
			740	-0.08858
			745	-0.01235
			750	0.06541
			752.337	0.09969
			753.293	0.11302
			754.249	0.12586
			755	0.13557
			755.205	0.13816
			756.161	0.14987
			757.117	0.16094
			758.073	0.17132
			759.029	0.18097
			759.985	0.18985
			760	0.18998
			760.941	0.19792
			761.897	0.20515
			762.853	0.2115
			763.809	0.21696
			764.765	0.22151
			765	0.22248
			765.721	0.22512
			766.677	0.22778
			767.633	0.22948
			768.589	0.23023
			769.545	0.23001
			770	0.22957
			770.5	0.22883
			771.456	0.2267
			772.412	0.22363
			773.368	0.21964
			774.324	0.21475
			775	0.21076
			775.28	0.20898
			776.236	0.20235
			777.192	0.1949
			778.148	0.18667
			779.104	0.17769
			780	0.16863
			780.06	0.168
			781.016	0.15765
			781.972	0.14668
			782.928	0.13515
			783.884	0.1231
			784.84	0.11059
			785	0.10846
			790	0.03756
			795	-0.03559
			798.223	-0.07988
			799.179	-0.09218
			800	-0.10236
			800.135	-0.104
			801.091	-0.11529
			802.047	-0.12601
			803.003	-0.13611
			803.959	-0.14554
			804.915	-0.15427
			805	-0.15501
			805.871	-0.16226
			806.827	-0.16947
			807.783	-0.17589
			808.739	-0.18148
			809.695	-0.18622
			810	-0.18755
			810.651	-0.19009
			811.607	-0.19308
			812.563	-0.19518
			813.519	-0.19637
			814.474	-0.19667
			815	-0.19645
			815.43	-0.19606
			816.386	-0.19456
			817.342	-0.19217
			818.298	-0.1889
			819.254	-0.18478
			820	-0.18098
			820.21	-0.17982
			821.166	-0.17405
			822.122	-0.16749
			823.078	-0.16018
			824.034	-0.15214
			824.99	-0.14342
			825	-0.14332
			825.946	-0.13405
			826.902	-0.12408
			827.858	-0.11356
			828.814	-0.10252
			829.77	-0.09103
			830	-0.0882
			835	-0.02233
			840	0.0464
			844.109	0.0993
			845	0.10988
			845.065	0.11064
			846.021	0.12151
			846.977	0.13186
			847.933	0.14166
			848.889	0.15085
			849.845	0.1594
			850	0.16073
			850.801	0.16728
			851.757	0.17445
			852.713	0.18089
			853.669	0.18656
			854.625	0.19145
			855	0.19315
			855.581	0.19553
			856.537	0.1988
			857.492	0.20123
			858.448	0.20282
			859.404	0.20356
			860	0.2036
			860.36	0.20346
			861.316	0.20252
			862.272	0.20074
			863.228	0.19813
			864.184	0.19471
			865	0.19116
			865.14	0.19049
			866.096	0.1855
			867.052	0.17975
			868.008	0.17328
			868.964	0.16612
			869.92	0.15829
			870	0.15761
			870.876	0.14984
			871.832	0.1408
			872.788	0.13122
			873.744	0.12113
			874.7	0.11059
			875	0.10719
			880	0.04605
			885	-0.01846
			889.995	-0.07868
			890	-0.07874
			890.951	-0.08912
			891.907	-0.0991
			892.863	-0.10858
			893.819	-0.11752
			894.775	-0.12587
			895	-0.12775
			895.731	-0.13362
			896.687	-0.14071
			897.643	-0.14713
			898.599	-0.15285
			899.555	-0.15784
			900	-0.15992
			900.511	-0.16209
			901.466	-0.16558
			902.422	-0.16829
			903.378	-0.17022
			904.334	-0.17136
			905	-0.17168
			905.29	-0.1717
			906.246	-0.17125
			907.202	-0.17002
			908.158	-0.168
			909.114	-0.16521
			910	-0.16196
			910.07	-0.16167
			911.026	-0.15739
			911.982	-0.15239
			912.938	-0.1467
			913.894	-0.14034
			914.85	-0.13334
			915	-0.13219
			915.806	-0.12574
			916.762	-0.11757
			917.718	-0.10886
			918.674	-0.09966
			919.63	-0.09
			920	-0.08615
			925	-0.02948
			930	0.03102
			935	0.08819
			935.881	0.0974
			936.837	0.107
			937.793	0.11615
			938.749	0.12482
			939.705	0.13296
			940	0.13536
			940.661	0.14054
			941.617	0.14753
			942.573	0.15391
			943.529	0.15964
			944.484	0.1647
			945	0.16714
			945.44	0.16907
			946.396	0.17274
			947.352	0.17568
			948.308	0.1779
			949.264	0.17938
			950	0.18001
			950.22	0.18011
			951.176	0.18011
			952.132	0.17936
			953.088	0.17787
			954.044	0.17566
			955	0.17273

## Sheet: Fig4c
Amplitude Modulation, Rabi Frequency = 80 MHz:				Phase Modulation, Rabi Frequency = 100 MHz:				Phase Modulation, Rabi Frequency = 100 MHz:
Rabi Frequency	Coherence Time	Error		Rabi Frequency	Coherence Time	Error		Rabi Frequency	Coherence Time	Error
MHz	ns	ns		MHz	ns	ns		MHz	ns	ns
2.00284	846.275	99.7809		1.96071	1058.4	109.656		2.46152	526.784	37.0318
3.7878	904.865	70.8324		3.83437	833.295	42.0475		4.63173	490.569	24.2473
5.59811	761.156	37.8375		5.65501	576.42	26.8489		6.84567	840.525	38.4966
7.38714	839.509	39.9162		7.48222	845.803	33.4928		9.06644	590.8	21.9515
9.20281	621.755	29.9972		9.33052	579.525	20.525		11.3339	413.518	19.0012
11.0039	628.547	26.5676		11.2028	587.322	21.4218		13.6301	570.042	19.4367
12.7713	628.425	28.4032		13.0352	626.121	22.9868		15.8336	381.202	13.6125
14.4971	490.071	22.4735		14.8601	375.271	14.0473		18.1189	378.744	17.7681
16.3005	397.746	22.4446		16.7483	426.576	17.1024		20.3801	393.524	20.424
17.8964	357.732	19.1589		18.5066	302.63	13.5398		22.5602	157.117	10.7571
19.8763	249.204	14.253		20.3258	233.243	12.7821		25.0606	334.104	14.665
21.476	271.268	16.2706		22.2448	254.384	14.8328		27.177	253.751	8.25594
23.0314	241.994	15.6662		23.9909	202.928	10.545		29.3801	161.45	6.84353
25.0745	204.633	10.6641		25.9567	227.066	9.97389		31.766	223.888	8.07634
26.3157	221.673	9.90156		27.6504	193.2	8.56885		33.855	157.161	6.4209
28.2598	171.545	7.68092		29.1193	133.266	6.86456		36.0483	125.647	6.29841
29.7699	166.447	8.25396		31.3603	152.376	7.7913		38.3477	131.461	6.08177
30.9885	177.314	9.41213		32.998	115.001	6.78917		40.0491	89.2644	4.71312
33.435	122.453	8.20499		34.9415	104.032	7.46931		42.5402	92.9529	5.00276
34.4014	140.022	7.93123		37.2505	158.387	10.2872		44.7343	78.8453	4.65003
